# Supplementary material for: Comprehensive study of instable regions in Pseudomonas aeruginosa and Mycobacterium tuberculosis
Source: Biomed Eng Online. 2018 Nov 20;17(Suppl 1):133. doi: 10.1186/s12938-018-0563-8 (PMC6245595; doi:10.1186/s12938-018-0563-8)
Supplement: Supplementary file 1 — Additional file 1: Table S1. Sca_olds for the 25 Pseudomonas aeruginosa genomes. Table S2. The 25 Pseudomonas aeruginosa strains used for studying instable regions. Table S3. 134 distinct pairs of core blocks between which instable region existed in Pseudomonas aeruginosa strains. Table S4. Sca_olds for the 28 Mycobacterium tuberculosis genomes. Table S5. The 28 Mycobacterium tuberculosis strains used for studying instable regions. Table S6. 82 distinct pairs of core blocks between which instable region existed in Mycobacterium tuberculosis strains. Table Rn. For every achieved DR pair Rn, we showed the 25 Pseudomonas aeruginosa strains' partial sca_olds covering Rn, where n is the ID of this DR pair. [file 12938_2018_563_MOESM1_ESM.xlsx]

## Sheet: S1
Table S1: Scaffolds for the 25 genomes
Column sn is the scaffold for strain n. In a scaffold, a core block is represented by a number; a dispensable block is represented by "D" + a number; a repeat is represented by "R" + a number; TNP and IN stand for transposase and integrase respectively
Column n_Loc is the start position of the corresponding block in strain n, Column n_Length is the length of the corresponding block in strain n
s1	1_Loc	1_Length	s2	2_Loc	2_Length	s3	3_Loc	3_Length	s4	4_Loc	4_length	s5	5_Loc	5_Length	s6	6_Loc	6_Length	s7	7_Loc	7_length	s8	8_Loc	8_length	s9	9_Loc	9_length	s10	10_Loc	10_length	s11	11_Loc	11_length	s12	12_Loc	12_length	s13	13_Loc	13_length	s14	14_Loc	14_length	s15	15_Loc	15_length	s16	16_Loc	16_length	s17	17_Loc
1	483	6325	449	1	23144	1	483	6325	D82	370	4878	1	483	6314	1	483	6314	1	483	6314	1	1	6314	1	483	6314	1	483	6325	1	483	6325	1	483	6314	1	483	6325	1	483	6333	1	483	6488	1	483	6607	1	483
2	6808	10525	448	23145	15697	2	6808	10496	81	5248	8806	2	6797	10471	2	6797	10473	2	6797	10473	2	6315	10477	2	6797	10471	2	6808	10553	2	6808	10496	2	6797	10467	2	6808	10525	2	6816	10493	D683	7044	881	2	7090	10771	2	6797
3	17333	12816	447	38842	1751	3	17304	12815	80	14726	2277	3	17268	12817	3	17270	12817	3	17270	12817	3	16792	12817	3	17268	12817	3	17361	12816	3	17304	12815	3	17264	12817	3	17333	12816	3	17309	12816	D851	8221	5676	3	17861	12815	3	17274
4	30552	1039	D446	40593	1566	4	30522	1039	79	17003	4360	4	30488	1039	4	30490	1039	4	30490	1039	4	30012	1039	4	30488	1039	4	30580	1039	4	30522	1039	4	30484	1039	4	30552	1039	4	30528	1039	2	13897	10409	4	31595	1038	4	30494
5	32105	9354	445	42918	11437	5	32075	9354	78	21363	1655	5	32041	9353	5	32043	9353	5	32043	9353	5	31565	9353	5	32041	9353	5	32133	9354	5	32075	9352	5	32037	9353	5	32105	9354	5	32081	9352	3	24306	12817	5	32633	9289	5	32047
6	41459	4144	444	54355	2624	6	41429	4144	77	23019	1056	6	41394	4144	6	41396	4144	6	41396	4144	6	40918	4144	6	41394	4144	6	41487	4144	6	41427	4144	6	41390	4144	6	41459	4144	6	41433	4144	4	37526	1039	6	41922	4144	6	41400
7	45603	3242	443	56979	2131	7	45573	2980	76	24076	2503	7	45538	3242	7	45540	3242	7	45540	3242	7	45062	3242	7	45538	3241	7	45631	3242	7	45571	3242	7	45534	3242	7	45603	3242	7	45577	3242	5	39079	9357	7	46066	3242	7	45421
8	48845	2182	D902	60228	3294	8	48553	2181	75	26584	10786	8	48780	2181	8	48782	2181	8	48782	2181	8	48304	2181	8	48779	2181	8	48873	2182	8	48813	2181	8	48776	2181	8	48845	2182	8	48819	2182	6	48436	4144	8	49308	2181	8	48663
R570	50216	810	D985	63522	1538	R570	50216	810	D74	37370	3391	R570	50216	810	R570	50169	810	R570	50216	810	R570	49691	794	R570	49691	794	R570	50244	810	R570	50200	794	R570	50147	810	R570	50216	810	R570	50206	794	D9	51001	3135	R570	50695	794	R570	50050
D9	51027	3227	441	65238	3241	D9	51496	1305	73	40761	1784	D793	51697	1398	D9	51725	2091	D793	51699	1398	D9	53733	718	D12	51227	1065	D793	51696	1398	D9	51055	3227	D12	51699	1065	D9	51756	1991	D9	51027	3227	8	55756	2181	14	59656	275	D12	51584
D10	54254	764	440	68507	2419	D10	52801	875	72	42545	1245	D11	55197	559	14	55243	274	TNP	56141	702	D1021	55885	1097	TNP	54216	702	D10	54282	764	14	53771	959	D974	54204	401	D10	54254	764	D866	54136	1296	R570	57127	810	15	59931	22851	D923	52351
D11	55162	47	427	70954	1495	14	53797	275	71	43790	8567	14	55897	283	15	55517	24249	D11	57109	559	14	56987	274	D11	55196	559	D11	55190	47	15	54730	24256	D9	55426	514	D11	55162	47	R570	55909	794	D793	58673	1665	16	82782	1059	TNP	53894
R570	55894	810	426	73289	13812	15	54072	24250	70	52357	5373	15	56180	24249	16	79766	1060	14	57809	283	15	57261	24249	14	55896	283	R570	55937	810	16	78986	1061	14	55962	274	R570	55909	794	D793	57205	1398	D11	61184	559	17	84758	2960	D1021	55262
D12	57445	1874	425	87101	10042	16	78322	1061	69	57730	9843	16	80429	1060	17	81743	2966	15	58092	24248	16	81510	1060	15	56179	24249	D12	57473	1874	17	80964	2966	15	56236	24250	D12	57445	1874	D12	59528	599	14	61846	321	18	88436	24625	D10	55562
D13	59332	30	IN	93286	1293	17	80300	2966	68	67573	7781	17	82406	2966	18	85426	26005	16	82340	1060	17	83487	2966	16	80428	1060	D13	59360	30	18	84647	25988	16	80486	1060	D13	59332	30	TNP	60274	693	15	62167	24250	19	113061	2956	14	56483
TNP	59374	741	424	97143	3651	18	83983	25995	67	75354	1002	18	86089	25974	19	111431	2627	17	84317	2966	18	87170	26010	17	82405	2966	TNP	59402	741	19	110635	2956	17	82463	2966	TNP	59374	741	D982	61784	109	16	86417	1060	20	120754	4986	15	56766
TNP	60228	309	423	101682	9073	19	109978	2956	66	76356	6507	19	112063	2627	20	114058	4965	18	88000	26015	19	113180	2627	18	86088	25974	TNP	60256	309	20	113591	4965	18	86146	25977	TNP	60228	309	D11	62109	47	17	88394	2966	21	127134	18565	16	81738
14	60622	379	422	110755	2436	20	112934	6747	65	83194	7762	20	114690	6747	21	119023	21055	19	114015	2627	20	115807	4965	19	112062	2627	14	60650	379	21	118556	20987	19	112123	2627	14	60622	379	D923	62171	566	18	92077	26013	22	145699	5595	17	83715
15	61001	24245	421	113191	18794	21	119681	19054	64	90956	17452	21	121437	19054	22	140078	5590	20	116642	6747	21	120772	21055	20	114689	6747	15	61029	24245	22	139543	5592	20	114750	4965	15	61001	24245	14	62740	275	19	118090	2627	23	154450	46871	18	87398
16	85246	1060	420	131985	1367	22	138735	5592	D1010	113640	1075	22	140491	5590	23	145668	46219	21	123389	19054	22	141827	5590	21	121436	19054	16	85274	1060	23	145135	47207	21	119715	21055	16	85246	1060	15	63015	24245	20	120717	6747	24	203182	30984	19	113357
17	87223	2966	419	133352	11482	23	144327	47162	60	115000	18707	23	146081	46231	24	191887	34288	22	142443	5591	23	147417	46228	22	140490	5590	17	87251	2966	24	192342	32166	22	140770	5590	17	87223	2966	16	87260	1061	21	127464	19046	25	234166	2638	20	115984
18	90906	26007	418	144842	8076	24	191489	32181	D548	133719	2508	24	192312	34288	25	226175	2806	23	148034	46229	24	193645	34299	23	146080	46231	18	90934	26013	25	224508	2806	23	146360	46229	18	90906	26007	17	89238	2966	22	146510	5590	26	236804	50361	21	120949
19	116913	2956	417	152918	18413	25	223670	2806	D778	134862	160	25	226600	2806	26	228981	52071	24	194263	34288	25	227944	2806	24	192311	34288	19	116947	2956	26	227314	50889	24	192589	34289	19	116913	2956	18	92921	25989	23	152100	46229	38	287191	25097	22	142004
20	119869	4965	416	171823	30558	26	226476	62775	D549	136411	748	26	229406	51848	D28	282261	7768	25	228551	2809	26	230750	51895	25	226599	2806	20	119903	4965	D265	279803	88	25	226878	2806	20	119869	4965	19	118910	2956	24	198329	34296	37	316692	9661	23	147594
21	124834	21055	415	202381	10556	30	289285	3966	D550	137269	2944	D28	282461	7688	D29	290029	1080	26	231360	50802	D27	285345	115	26	229405	51848	21	124868	21055	D266	279891	1017	26	229684	51823	21	124834	21055	20	121866	4965	25	232625	2806	36	326353	1386	24	193821
22	145889	5590	414	212937	15407	31	293251	1217	59	140213	8992	D29	290230	1080	30	291598	3966	TNP	282236	204	D669	287359	213	TNP	281327	204	22	145923	5590	D28	280925	7766	D28	282716	7768	22	145889	5590	21	126831	20988	26	235431	51797	35	327739	1002	25	228110
23	151479	47144	411	228344	24665	32	294468	7697	D58	149466	1977	30	291799	3966	31	295564	1217	TNP	283057	315	D28	288597	7688	TNP	282146	315	23	151513	47144	D29	288691	1080	D29	290484	1080	23	151479	47144	22	147819	5590	D28	288432	7687	34	330530	8215	26	230916
24	198623	34288	410	253606	17154	33	302165	1242	D57	151444	1903	31	295765	1217	32	296781	7697	D28	283371	7686	D29	296366	1080	D28	282460	7687	24	198657	34299	D750	290288	8042	30	292052	3966	24	198623	34286	23	153409	47150	D29	296200	1080	33	338745	1170	D534	283010
25	232911	2806	D409	270760	23715	34	303407	8214	56	153347	51254	32	296982	7700	33	304478	1242	D29	291138	1080	30	297935	3966	D29	290228	1080	25	232956	2806	D683	298565	868	31	296018	1217	25	232909	2806	24	200559	32171	30	297769	3966	32	341196	7696	TNP	285364
26	235717	50893	408	294475	2059	35	311621	1002	IN	204800	138	33	304682	1242	34	305720	8215	30	292706	3966	31	301901	1217	30	291797	3966	26	235762	50893	D730	299728	8584	32	297235	7697	26	235715	50893	25	232730	2800	31	301735	1217	31	348892	1216	30	289737
D27	288177	114	407	296534	28320	36	312623	1386	55	204935	12617	34	305924	8215	35	313935	1000	31	296672	1217	32	303118	7683	31	295763	1217	D345	287112	1020	D759	308312	1232	33	304932	1242	D27	288175	114	26	235530	63349	32	302952	7700	30	350108	3966	31	293703
D28	289059	7767	R754	316880	9264	37	314009	9659	54	218323	14210	35	314139	1004	36	314935	1386	32	297889	7683	33	310801	1242	32	296980	7700	D28	289103	7767	D766	311694	619	34	306174	8215	D28	289057	7767	30	298913	3966	33	310652	1242	664	354075	4614	32	294920
D29	296826	1080	406	324854	35872	38	323668	25092	53	233502	14758	36	315143	1386	37	316321	9657	33	305572	1242	34	312043	8215	33	304680	1242	D29	296870	1080	D804	312313	53	35	314389	1002	D29	296824	1080	31	302879	1217	34	311894	8215	663	358689	64923	33	302620
30	298395	3958	405	360726	2610	39	348760	8103	52	248260	1839	37	316529	9659	38	325978	25087	34	306814	8215	35	320258	1002	34	305922	8215	D750	298472	7992	30	312991	3965	36	315391	1386	30	298393	3958	32	304096	7690	35	320109	1002	662	428815	8376	34	303862
31	302353	1217	404	363336	9961	40	358896	7688	51	250099	9280	38	326188	25087	39	351069	8103	35	315029	1002	36	321260	1386	35	314137	1004	D960	322738	829	31	316956	1217	37	316777	9657	31	302351	1217	33	311786	1242	36	321111	1386	661	439951	20022	35	312077
32	303570	7700	R456	373297	60	41	366584	3245	50	259379	23255	39	351279	8103	40	361205	7689	36	316031	1386	37	322646	9657	36	315141	1386	D804	330716	550	32	318173	7697	38	326434	25087	32	303568	7700	34	313028	8215	37	322497	9633	660	463189	5073	36	313079
33	311270	1242	387	373534	13388	42	369829	2280	49	282634	14254	40	361415	7689	41	368894	3245	37	317417	9657	38	332303	25086	37	316527	9659	38	332087	25096	33	325870	1242	39	351525	8104	33	311268	1242	35	321243	1002	38	332130	25006	659	470551	2223	37	314465
34	312512	8215	386	386922	2430	43	372109	21791	48	297458	33935	41	369104	3245	42	372139	2280	38	327074	25100	39	357393	8103	38	326186	25087	37	357183	9659	34	327112	8213	40	361662	7689	34	312510	8215	36	322245	1386	39	357136	8103	658	472775	2219	38	324118
35	320727	1002	385	389352	44651	44	394247	19816	47	331393	38406	42	372349	2280	43	374419	21802	39	352174	8103	40	367529	7689	39	351277	8103	36	366842	1386	35	335325	1002	41	369351	3245	35	320725	1002	37	323631	9659	40	367272	6934	657	474994	14679	39	349209
36	321729	1386	384	434003	1170	45	414063	31914	46	369799	7419	43	374629	21790	44	396568	19169	40	362310	7689	41	375218	3245	40	361413	7689	35	368228	1002	36	336327	1386	42	372596	2280	36	321727	1386	38	333290	25093	41	374206	3245	656	491610	31990	40	359345
37	323115	9659	383	435173	8401	46	445977	7431	45	377218	31913	44	396766	19189	45	415737	31913	41	369999	3245	42	378463	2280	41	369102	3245	34	369230	8215	37	337713	9632	43	374876	21802	37	323113	9659	39	358383	8103	42	377451	2280	655	523759	1575	41	367033
38	332774	25093	381	443696	15987	47	453408	38299	44	409131	19198	45	415955	31912	46	447650	7419	42	373244	2280	43	380743	21802	42	372347	2280	33	377445	1242	38	347345	25113	44	397025	19195	38	332772	25093	40	368519	6931	43	379731	21802	654	525334	35821	42	370278
39	357867	8103	380	459683	2909	48	491707	33941	43	428676	21802	46	447867	7419	47	455069	38303	43	375524	21802	44	402892	19171	43	374627	21790	32	378687	7701	39	372458	8103	45	416220	31912	39	357865	8103	41	375450	3245	44	401880	19162	653	561156	1947	43	372558
40	368003	7688	379	462592	32352	49	526218	14243	42	450478	2280	47	455286	38303	48	493372	34309	44	397673	19159	45	422063	31912	44	396764	19189	31	386388	1217	40	382594	6931	46	448132	7419	40	368001	7688	42	378695	2280	45	421042	31913	652	563104	14684	44	394707
41	375691	3245	D378	494944	3158	50	540461	21400	41	452758	3245	48	493589	34234	49	528251	14253	45	416832	31912	46	453975	7419	45	415953	31909	30	387605	4146	41	389525	3245	47	455551	38122	41	375689	3245	43	380975	21791	46	452955	7419	651	577788	29902	45	413872
42	378936	2280	D377	498102	2595	51	561861	9280	40	456003	7689	49	528393	14254	50	542504	24212	46	448744	7419	47	461394	38294	46	447862	7419	D218	391751	123	42	392770	2280	48	493673	33840	42	378934	2280	44	403113	19822	47	460374	38357	650	608900	57294	46	445785
43	381216	21793	D376	500753	15385	52	571141	1839	39	465725	8103	50	542647	24212	51	566716	9280	47	456163	38305	48	499688	34221	47	455281	38304	D766	391964	1620	43	395050	21791	49	528083	14255	43	381214	21793	45	422935	31915	48	498731	33884	649	673518	9385	47	453210
44	403356	19777	D375	516840	2371	53	572980	14729	38	473832	25086	51	566859	9280	52	575996	1839	48	494468	33961	49	534479	14253	48	493585	34234	IN	392288	1161	44	417188	19762	50	542338	24343	44	403354	19777	46	454850	7431	49	533185	14255	648	683476	17531	48	491512
45	423133	31915	D374	520021	9218	54	588678	14210	37	498918	9659	52	576139	1839	53	577835	14730	49	528999	14255	50	548732	24220	49	528389	14254	664	394412	6818	45	436950	31914	51	566681	9280	45	423131	31915	47	462281	38300	50	547440	23133	647	702174	28320	49	526123
46	455048	7431	D373	529239	3377	55	603659	12631	36	508577	1386	53	577978	14730	54	593534	14210	50	543254	23254	51	572952	9280	50	542643	24212	IN	399625	1209	46	468864	7431	52	575961	1839	46	455046	7431	48	500581	33819	51	570573	9280	646	731575	1776	50	540361
47	462479	38299	D372	532770	6457	IN	616287	162	35	509963	1004	54	593677	14210	55	608515	12617	51	566508	9280	52	582232	1839	51	566855	9280	663	402050	66845	47	476295	38305	53	577800	14730	47	462477	38299	49	534970	14243	52	579853	1839	645	733353	2209	51	564570
48	500778	33698	D442	539408	225	56	616623	51143	34	510967	8215	55	608658	12617	56	621467	45367	52	575788	1839	53	584071	14730	52	576135	1839	662	468895	9790	48	514600	33738	54	593499	14210	48	500776	33698	50	549213	21401	53	581692	14730	644	735564	1630	52	573850
49	535046	14243	D966	539633	1402	D57	667766	1903	33	519182	1242	56	621609	51250	59	666834	6866	53	577627	14730	54	599770	14210	53	577974	14730	661	478685	20421	49	548908	14242	55	608480	12224	49	535044	14243	51	570614	9280	54	597391	14210	643	737194	20402	53	575689
50	549289	21401	D371	541035	26039	D58	669670	1977	32	520424	7700	D57	672859	1903	D550	673700	2944	54	593326	14210	55	614751	12617	54	593673	14210	660	499106	5076	50	563150	21401	IN	620701	138	50	549287	21401	52	579894	1839	55	612372	19479	642	759406	8439	54	591388
51	570690	9280	D370	567074	15145	59	671900	3421	31	528124	1217	D58	674763	1977	D549	676754	309	55	608307	12617	IN	627365	138	55	608654	12617	659	504182	2287	51	584551	9280	56	621038	45236	51	570688	9280	53	581733	14730	D916	632140	1452	641	767847	2046	55	606370
52	579970	1839	D369	582219	16914	60	675321	18604	30	529341	3966	59	676993	3421	D887	677120	72	IN	620921	138	56	627702	45238	IN	621268	138	658	506469	2221	52	593831	1839	59	666274	6867	52	579968	1839	54	597432	14212	D719	633783	326	640	769895	15483	IN	618984
53	581809	14730	D368	599133	1845	D61	694138	1146	D29	533795	1080	60	680414	18604	D548	678594	1579	56	621258	45238	59	672940	6864	56	621605	51250	657	508690	14831	53	595670	14731	D550	673141	2944	53	581807	14730	55	612415	13773	56	635572	51216	R1033	785339	39	56	619322
54	597508	14212	D367	600978	1956	D62	695733	1341	D28	534875	7769	D61	699231	1146	D778	678906	187	59	666496	6863	D550	679804	2944	D57	672855	1903	656	523521	32006	54	611370	14210	D887	676567	1890	54	597506	14212	IN	626185	162	D57	686788	1903	D638	785378	809	D57	670443
55	612491	12616	D366	602934	5649	D63	698424	1048	TNP	542772	186	D62	700825	1342	60	680184	18699	D550	673359	2944	D887	683230	1890	D58	674759	1977	655	555614	1577	55	626351	13769	D778	678457	304	55	612489	12616	56	626521	51136	D58	688692	1977	637	786187	3091	D58	672347
56	625442	51138	D365	608583	6070	64	700517	17452	TNP	542987	792	D63	703517	1047	D61	699096	1146	D887	676785	1892	D778	685120	304	59	676989	3421	654	557263	35849	56	640453	53932	60	678761	20086	56	625439	51138	D57	677657	1903	59	690922	8997	636	789278	58573	59	674577
D57	676580	1903	D364	614653	1299	65	717969	7762	26	543853	51768	64	705609	17452	D62	700690	1341	D778	678677	304	60	685424	20086	60	680410	18604	653	593113	1947	D57	694385	1903	D61	699060	1146	D57	676577	1903	D58	679561	1977	D550	699919	2944	635	853885	12466	60	677998
D58	678484	1977	D363	615952	10664	66	726062	6507	25	595621	2806	65	723061	7762	D63	703381	1046	60	678981	20086	D61	705722	1146	D61	699227	1146	652	595060	15583	D58	696289	1977	D62	700654	1342	D58	678481	1977	59	681791	9000	D887	703345	315	634	867946	1404	D61	696815
59	680714	3421	D362	626616	13432	67	732569	1002	24	598427	34289	66	731154	6507	64	705472	17452	D61	699280	1146	D62	707316	1342	D62	700821	1342	651	610643	30611	59	698519	8997	D63	703346	1047	59	680711	3421	D550	690791	2944	D778	703660	4591	633	869350	5469	D62	698409
60	684135	18611	D361	640048	5626	68	733571	7780	23	632716	46230	67	737661	1002	65	722924	7762	D62	700874	1342	D63	710008	1048	D63	703513	1047	650	641254	57567	D550	707516	2944	64	705438	17452	60	684132	18611	D887	694217	315	60	708251	18604	632	875702	13906	D63	701101
D61	702959	1146	D360	645674	1182	69	741351	9844	22	678946	5590	68	738663	7787	66	731017	6507	D63	703566	1047	64	712101	17452	64	705605	17452	649	698821	9517	D549	710570	309	65	722890	7762	D61	702956	1146	D778	694532	4591	D61	727068	1146	631	891109	4573	64	703193
D62	704553	1341	D359	646859	6175	70	751195	5373	21	684536	19049	69	746450	9844	67	737524	1002	577	704755	9741	65	729553	7762	65	723057	7762	648	708911	17612	D887	710936	72	66	730983	6507	D62	704550	1341	60	699123	18603	D62	728662	1342	D757	896017	5620	65	720645
D63	707244	1047	D358	653034	1875	71	756568	8567	20	703585	6747	70	756294	5373	68	738526	7786	576	714496	66	66	737646	6507	66	731150	6507	647	726523	29432	D548	712460	301	67	737490	1002	D63	707241	1047	D61	717939	1146	D63	731354	1048	R736	900640	910	66	728738
64	709335	17452	D357	654909	18362	72	765135	1223	19	710332	2626	71	761667	8567	IN	746446	1287	575	714562	10313	67	744153	1002	67	737657	1002	646	757036	1776	D778	712772	1370	68	738492	7781	64	709332	17452	D62	719533	1342	577	732543	9741	D911	902176	1912	67	735245
65	726787	7762	D356	673271	6452	73	766358	1797	18	712959	25963	72	770234	1223	IN	747725	1563	D822	724883	1125	68	745155	7780	68	738659	7786	645	758812	2209	60	714142	18610	69	746273	9844	65	726784	7762	D63	722225	1047	576	742284	66	D816	904088	2201	68	736247
66	734880	6505	D355	679723	1844	D74	768155	3391	17	739639	2966	73	771457	1855	69	762526	9844	573	726008	2338	69	752935	9844	69	746445	9844	644	761021	1630	D61	732965	1146	70	756117	5373	66	734877	6505	64	724317	17452	575	742350	10313	D772	906309	1723	69	744028
67	741385	1002	D354	681567	7372	75	771546	10789	16	743522	1060	D74	773312	3391	70	772370	5373	D739	729331	4173	70	762779	5373	70	756289	5373	643	762651	20395	D62	734559	1342	71	761490	8567	67	741382	1002	65	741769	7762	D822	752671	1125	D748	908398	10976	70	753872
68	742387	7780	D353	688939	13159	76	782335	2503	15	744582	24254	75	776703	10789	71	777743	8567	D817	734112	1172	71	768152	8567	71	761662	8567	642	783046	10341	D63	737251	1048	72	770057	1223	68	742384	7780	66	749862	6507	573	753796	2338	TNP	910406	186	71	759245
69	750167	9844	D352	702098	16473	77	784839	1056	14	768836	284	76	787492	2503	72	786310	1223	570	735579	27687	72	776719	1223	72	770229	1223	641	793390	2045	64	739344	17452	73	771280	1864	69	750164	9844	67	756369	1002	D739	757119	4173	D821	919374	3776	72	767812
70	760011	5373	D351	718571	16952	78	785896	1655	TNP	770064	741	77	789996	1056	73	787533	1864	569	763266	1546	73	777942	1864	73	771452	1855	640	795437	15483	65	756796	7761	D74	773144	3391	70	760008	5373	68	757371	7781	D817	761900	1172	D797	923178	2780	73	769035
71	765384	8566	D350	736463	7196	79	787551	4360	D1025	770279	1014	78	791053	1639	D74	789397	3391	R1165	763266	3396	D74	779806	3391	D74	773307	3386	R1033	810881	39	66	764888	6507	75	776535	10779	71	765381	8566	69	765152	9844	570	763367	27054	D927	925985	678	D74	770841
72	773950	1223	D349	743659	12166	80	791911	2277	TNP	770918	309	79	792692	4360	75	792788	10791	568	764812	1084	75	783197	10791	75	776693	10787	D638	810920	836	67	771395	1002	76	787314	2503	72	773947	1223	70	774996	5373	D880	790542	3171	TNP	926161	558	75	774232
73	775173	1806	348	755825	6108	81	794863	4553	D793	771394	1398	80	797052	2277	76	803579	2503	567	766662	27483	76	793988	2503	76	787480	2503	637	811756	3091	68	772397	7780	77	789818	1056	73	775170	1806	71	780369	8567	D878	794313	241	R736	929589	910	76	785023
D74	776979	3391	347	761933	56419	D82	799416	2126	R570	773528	794	81	800001	8806	77	806083	1056	566	794145	67481	77	796492	1056	77	789984	1056	636	814847	59191	69	780177	9844	78	790875	1655	D74	776976	3391	72	788936	1223	D777	795292	1539	D758	930616	4873	77	787527
75	780370	10791	D800	818366	1501	D83	801542	2579	D866	774564	1296	D82	808807	2126	78	807140	1655	D565	861626	1201	78	797549	1655	78	791041	1639	635	874038	12499	70	790021	5373	79	792530	4350	75	780367	10791	73	790159	1869	D791	796831	2662	D994	940126	212	78	788584
76	791161	2503	D773	819867	1865	D84	804121	4736	D9	775860	3135	D83	810933	2578	79	808795	4360	D564	862898	274	79	799204	4360	79	792680	4360	634	886537	1404	71	795394	8567	80	796880	2277	76	791158	2503	D74	792028	3391	D564	799640	1172	D820	940338	3432	79	790239
77	793665	1056	D812	821748	1330	D986	810864	1033	R570	778995	795	D84	813511	4735	80	813155	2277	D563	863374	808	80	803564	2277	80	797040	2277	633	887941	5543	72	803961	1223	81	799829	8447	77	793662	1056	75	795419	10789	D895	801059	730	TNP	943024	558	80	794589
78	794722	1655	D780	823078	1351	D890	812855	622	8	778995	2182	D85	820044	2139	81	816104	8807	D940	864182	463	81	806513	8806	81	799989	8806	632	894366	13906	73	805184	1964	92	808276	8359	78	794719	1655	76	806208	2503	D870	801789	968	D827	943809	2469	81	797538
79	796377	4360	D782	824429	1137	D991	813498	1382	7	781177	3242	D86	822183	8237	D82	824911	2126	R532	864603	67	D82	815319	2126	D82	808795	2126	631	908272	4675	D74	807148	3391	93	816635	7136	79	796374	4360	77	808712	1056	569	802757	1547	D879	946278	1202	D82	806343
80	800737	2277	D725	826264	9133	D931	814880	1755	6	784419	4144	D87	830420	4410	D83	827037	2578	547	864645	3256	D83	817445	2579	D83	810921	2578	D757	913282	5620	75	810539	10790	D735	823771	4104	80	800734	2277	78	809769	1655	R1165	802758	3396	D216	947480	415	D83	808469
81	803689	4554	D724	835397	18958	D85	817441	1923	5	788563	9353	D88	834830	7948	D84	829615	4735	546	868738	1263	D84	820024	4719	D84	813499	4735	R736	917905	910	76	821329	2503	95	828844	14496	81	803686	4554	79	811424	4360	568	804304	1084	D1020	947895	1227	D84	811047
D82	808243	2127	D752	854355	2190	D86	819364	8235	4	798430	1039	D89	842778	21097	D85	836148	2259	545	870001	48506	D85	826541	2037	D85	820032	2139	D911	918902	76	77	823833	1056	96	844087	3679	D82	808240	2127	80	815784	2277	567	806154	27468	D828	948143	765	D85	817581
D83	810370	2579	D723	856545	29071	D87	827599	4394	3	799872	12817	D992	863875	1466	D86	838407	8235	544	918507	4128	D86	828578	8238	D86	822171	8237	D758	918978	4825	78	824890	1655	97	848268	2557	D83	810367	2579	81	818736	4553	566	833622	67482	D924	949123	59	D86	819840
D84	812949	4720	D794	885619	762	D88	831993	7117	2	812689	10470	D561	866463	1510	D87	846642	4393	543	922635	26642	D87	836816	4410	D87	830408	4410	D772	923827	1723	79	826545	4360	D98	850825	1604	D84	812946	4720	D82	823289	2125	D565	901104	1201	D795	949629	2152	D87	828075
D85	819467	2136	D346	886381	4163	D89	839110	21097	1	823159	6314	D558	872266	950	D88	851035	7948	542	949277	9056	D88	841226	7949	D88	834818	7948	D748	925679	10974	80	830905	2277	99	852429	15663	D85	819464	2136	D83	825414	2580	D563	902852	807	D803	951781	1287	D88	832468
D86	821603	8235	D946	890544	2194	D90	860257	1243	722	830054	3913	D555	875936	4471	D89	858983	21097	541	958849	4012	D89	849175	21097	D89	842766	21097	TNP	927687	186	81	833857	4553	100	868092	20167	D86	821600	8235	D84	827994	4736	D940	903659	1462	D845	954890	1535	D89	840416
D87	829838	4394	TNP	892449	311	D91	861501	16860	721	833968	14079	D554	880408	909	D90	880130	1245	540	962861	2390	D90	870322	1243	D90	863913	1243	D821	936653	4397	D82	838410	2126	101	888259	13205	D87	829835	4394	D986	834737	1033	R532	905123	67	IN	955052	1200	D90	861564
D88	834232	7117	D344	892800	92	92	878361	15241	720	848557	2715	D807	881329	87	D91	881376	16859	539	965251	27421	D91	871566	16859	D91	865157	16859	D797	941078	2780	D83	840536	2581	102	901464	1585	D88	834229	7117	D890	836728	622	547	905166	3254	630	956426	10092	D91	862808
D89	841349	21097	D882	893001	282	93	893602	4690	717	851272	9616	D553	881663	1324	92	898235	15244	538	992672	15100	92	888425	15245	92	882016	15242	D927	943885	678	D84	843117	4736	103	903049	9036	D89	841346	21097	D991	837371	1382	546	909257	1263	629	969502	4713	92	879668
D90	862496	1243	D874	893437	1681	D94	898292	1997	716	862077	1192	D926	898231	1824	93	913479	7246	537	1007772	15806	93	903670	7246	93	897258	7246	D820	944597	1971	D85	849651	2137	104	912085	1675	D90	862493	1243	D931	838753	1755	545	910520	48578	628	975876	316	93	894908
D91	863740	16859	D733	895129	11012	95	901258	14584	715	863269	2025	D548	903066	893	D735	920725	4104	r354	1023533	45	D735	910916	4104	D735	904504	4104	D827	946569	906	D86	851788	8235	105	914390	14442	D91	863737	16859	D85	841314	2137	544	959098	4128	627	976197	2894	D735	902152
92	880599	15245	TNP	902999	3015	96	916589	3688	714	865294	15537	D90	906069	1243	95	925798	14451	D536	1026038	1146	95	915989	14497	95	909577	17558	D879	947475	1202	D87	860023	7306	106	928834	1144	92	880596	15245	D86	843451	8238	543	963226	26644	626	979091	12395	95	907225
93	895844	4783	R375	903051	2089	97	920779	2557	713	881645	18022	D91	907313	16859	96	940996	3679	D768	1027184	16204	96	931233	3688	96	927882	3673	D216	948677	415	D88	869610	7912	107	929979	7021	93	895841	4783	D87	851689	4394	542	989870	9055	625	994397	5515	96	922460
D94	900627	1997	340	906731	70608	D98	923336	1571	712	899667	10696	92	924172	15242	97	945177	2557	D534	1043493	1297	97	935423	2557	97	932057	2557	D1020	949092	1227	D89	877522	21097	108	937311	17883	D94	900624	1997	D88	856083	7117	541	999441	4011	624	999912	962	97	926641
95	903593	17545	D339	978306	6186	99	924907	15703	711	910363	24974	93	939414	7246	D98	947734	1604	D533	1044806	1358	D98	937980	1604	D98	934614	1604	D828	949340	765	D90	898669	1243	109	955194	2388	95	903590	17545	D89	863200	21097	D848	1005439	221	R618	999912	83	D98	929198
96	921885	3679	338	984492	1452	100	940610	20077	710	935337	20507	D735	946660	4104	99	949338	15680	D532	1046507	1378	99	939584	15678	99	936218	15149	D924	950320	59	D91	899913	16859	110	957582	10977	96	921882	3679	D90	884347	1243	D975	1005660	1492	623	1000874	213	99	930769
97	926066	2557	D337	986772	6376	101	960687	13205	709	955844	8880	95	951733	17558	100	965018	20170	D531	1047885	1414	100	955262	20051	100	951367	20159	D795	950825	2152	92	916772	15242	111	968559	382	97	926063	2557	D91	885591	16859	D553	1026873	2131	622	1001087	3601	100	946468
D98	928623	1604	D336	993148	5236	102	973892	1585	708	964732	1117	96	970038	3673	101	985188	13205	R1012	1049131	218	101	975313	13205	101	971526	13205	D803	952977	3591	93	932014	4783	112	968941	2073	D98	928620	1604	92	902450	15232	D552	1029004	6305	621	1005539	24878	101	966518
99	930227	15702	335	998384	12179	103	975477	9037	707	965852	30349	97	974213	2557	102	998393	1585	D917	1049371	2882	102	988518	1585	102	984731	1585	D845	958390	1537	D94	936797	1997	113	971014	61	99	930224	15702	93	917682	4781	D551	1035309	2225	617	1030417	13915	102	979723
100	945929	20044	334	1010922	1103	104	984514	1678	706	996693	19586	D98	976770	1604	103	999978	9036	R1012	1052039	286	103	990103	9033	103	986316	9036	IN	958552	1200	95	939763	17649	114	971075	7266	100	945926	20044	D94	922463	1997	D549	1037853	1100	616	1044332	4360	103	981308
101	965973	13205	333	1012025	8903	105	986822	14442	705	1016279	1290	99	978374	15149	104	1009014	1678	D526	1052963	3493	104	999136	1679	104	995352	1678	630	959933	10090	96	958159	3679	115	978921	1351	101	965970	13205	95	925429	17556	D548	1039973	1218	615	1049664	333	104	990343
102	979178	1585	332	1021691	1200	106	1001266	1144	704	1017569	16285	100	993523	20159	105	1011322	14442	D525	1056456	5097	105	1001445	14443	105	997660	14443	629	970023	7191	97	962340	2557	116	980272	45830	102	979175	1585	96	943732	3679	540	1042892	2389	613	1049997	12881	105	992651
103	980763	9036	331	1022893	3495	107	1002411	7020	703	1033855	1155	101	1013682	13205	106	1025766	1144	R338	1060556	1254	106	1015890	1144	106	1012105	1144	628	977395	2806	D98	964897	1604	117	1026102	3309	103	980760	9036	97	947913	2557	539	1045281	27419	612	1065160	14649	106	1007096
104	989799	1678	D728	1026399	6569	108	1009742	17867	702	1035011	24986	102	1026887	1585	107	1026911	7020	D524	1061589	1912	107	1017035	7020	107	1013250	7022	627	980206	2894	99	966501	15703	118	1029411	4169	104	989796	1677	D98	950470	1605	538	1072700	15116	611	1079809	49486	107	1008241
105	992107	14443	330	1032970	1143	109	1027609	2388	D62	1059997	702	103	1028472	9036	108	1034242	17881	D523	1063501	1368	108	1024366	17880	108	1020583	17880	626	983100	12398	100	982204	20062	119	1033580	27073	105	992103	14442	99	952075	15703	537	1087816	15808	R353	1129287	45	108	1015573
106	1006552	1144	329	1034113	13756	110	1029997	10977	701	1060700	2479	104	1037508	1678	109	1052123	2388	R790	1064996	661	109	1042246	2388	109	1038463	2388	625	995498	5725	101	1002266	13204	120	1060653	17014	106	1006547	1144	100	967778	20058	r354	1103575	45	D731	1129295	46	109	1033456
107	1007697	7019	328	1047869	8842	111	1040974	382	D63	1063183	239	105	1039816	14443	110	1054511	10977	D522	1065658	2427	110	1044634	10977	110	1040851	10977	624	1001223	961	102	1015470	1585	122	1077837	8462	107	1007692	7019	101	987836	13205	D530	1105869	1408	R353	1129340	45	110	1035844
108	1015042	17987	327	1057935	1086	112	1041356	2073	700	1063422	81229	106	1054261	1144	111	1065488	382	D227	1066157	539	111	1055611	382	111	1051828	382	R618	1001223	82	103	1017055	9037	123	1086299	2210	108	1015037	17987	102	1001041	1585	D818	1107907	3405	610	1129341	231	111	1046821
109	1033029	2388	326	1059023	16226	113	1043429	61	699	1144651	3747	107	1055406	7022	112	1065870	2073	D521	1068085	2831	112	1055993	8221	112	1052210	2073	623	1002184	213	104	1026092	1678	124	1088994	10943	109	1033024	2388	103	1002626	9037	D345	1111325	1021	609	1129572	2012	112	1047203
110	1035417	10977	D819	1075249	1994	114	1043490	7266	698	1148398	799	108	1062739	17880	113	1067943	61	D859	1071187	350	IN	1058180	1467	113	1054283	61	622	1002397	3601	105	1028400	14443	125	1099937	7966	110	1035412	10977	104	1011663	1678	R5	1112145	395	608	1131584	7936	113	1049276
111	1046394	382	324	1077245	28705	115	1051336	1351	693	1149197	4180	109	1080619	2388	114	1068004	7266	D13	1071537	788	IN	1061568	2049	114	1054344	7266	621	1006849	24863	106	1042845	1144	126	1107903	13036	111	1046389	382	105	1013971	14442	515	1112856	2375	607	1139520	1685	114	1049337
112	1046776	2073	D734	1105950	12243	116	1052687	47471	692	1154289	15260	110	1083007	10977	115	1075850	1351	TNP	1072337	741	D260	1064214	3455	115	1062190	1351	617	1031712	13896	107	1043990	7019	127	1120939	2482	112	1046771	2073	106	1028415	1144	514	1115231	2868	606	1141205	313	115	1057183
113	1048849	61	R647	1112220	911	117	1100158	3310	691	1169549	1759	111	1093984	382	116	1077201	45836	D683	1072622	880	D840	1067669	3066	116	1063541	45838	616	1045608	4422	108	1051335	17945	R846	1123425	94	113	1048844	61	107	1029560	7020	513	1118099	3251	605	1141518	8939	116	1058534
114	1048910	7266	D321	1118193	3331	118	1103468	4164	D690	1171308	5661	112	1094366	2073	117	1123037	3310	TNP	1073191	309	113	1070735	9872	117	1109379	3310	615	1050995	3071	109	1069280	2437	128	1123502	58269	114	1048905	7266	108	1036891	17878	512	1121350	18775	604	1150457	24257	117	1104375
115	1056756	1351	D783	1121524	6109	119	1107632	26826	689	1176969	9576	113	1096439	61	118	1126347	4164	D811	1074005	3801	114	1080607	7266	118	1112689	4164	D614	1054066	15516	110	1071717	10977	129	1181771	21297	115	1056751	1351	109	1054769	2388	R808	1140061	63	603	1174717	1598	118	1107685
116	1058107	47481	R647	1127989	921	120	1134458	17097	688	1188467	1917	114	1096500	7266	119	1130511	26686	D518	1077806	5524	115	1088453	1351	119	1116853	27072	613	1069582	23938	111	1082694	383	130	1203068	21536	116	1058102	47481	110	1057157	10977	497	1140182	20624	602	1176411	1613	119	1111849
117	1105588	3310	319	1129536	816	D121	1151665	2302	687	1190384	22773	115	1104346	1351	120	1157197	17013	D726	1083423	12779	116	1089804	45830	120	1143925	17014	612	1093520	14004	112	1083077	2073	136	1224604	10252	117	1105583	3310	111	1068134	382	496	1160806	2037	601	1178025	8169	120	1138534
118	1108898	4164	D743	1130352	9273	122	1153970	8462	686	1213157	2751	116	1105697	45838	122	1174380	8462	D938	1097108	2299	117	1135634	3310	122	1161109	8462	611	1107524	49262	113	1085150	61	137	1234856	1716	118	1108893	4164	112	1068516	2073	495	1162843	2544	600	1189273	42622	122	1155719
119	1113062	26588	313	1139627	2650	123	1162432	2194	685	1215908	29244	117	1151535	3310	123	1182842	2208	D740	1099421	4439	118	1138944	4164	123	1169571	2208	r353	1156741	45	114	1085211	7266	138	1236572	9749	119	1113057	26588	113	1070589	61	494	1165388	21514	599	1231896	1103	123	1164181
120	1139650	17103	312	1142277	12880	124	1165111	12831	684	1245152	13470	118	1154845	4164	124	1185535	10943	D755	1103975	4045	119	1143108	26813	124	1172264	10942	610	1156786	4540	115	1093057	1351	139	1246321	5006	120	1139645	17103	114	1070650	7266	493	1186902	39026	598	1233000	3215	124	1166874
D121	1156863	2302	311	1155272	2387	125	1177942	12252	682	1258622	7913	119	1159009	27072	125	1196478	7971	D760	1108416	2537	120	1169921	17002	125	1183206	7979	609	1161326	2011	116	1094408	46738	140	1251329	1674	D121	1156858	2302	115	1078496	1351	491	1226174	10912	597	1236215	59097	125	1177817
122	1159168	8463	310	1158820	641	126	1191268	10945	681	1266535	8327	120	1186081	17014	126	1204449	13034	IN	1109313	549	D831	1186923	3848	126	1191185	13033	608	1163337	9062	117	1141146	3310	141	1253005	22796	122	1159163	8463	116	1079847	47479	490	1237086	6107	596	1296462	6335	126	1185783
123	1167631	2210	309	1159461	13510	127	1202213	1537	680	1274862	18113	122	1203265	8462	127	1217483	1537	D736	1110953	4926	IN	1187675	1083	127	1204218	2482	607	1172399	1732	118	1144456	4164	142	1275801	1142	123	1167626	2210	117	1127326	3310	489	1243193	1158	595	1302797	9615	127	1198818
124	1170326	12824	308	1172971	18644	R846	1203997	94	r436	1292951	45	123	1211727	2208	R846	1219267	94	D751	1115879	2810	D481	1190771	1341	R846	1206704	94	606	1174131	716	119	1148620	26820	143	1276943	2638	124	1170321	12824	118	1130636	4164	488	1244351	4141	594	1312418	1348	R846	1200606
125	1183150	6558	307	1191615	16889	128	1204073	57572	673	1292975	11411	124	1214420	10942	128	1219342	58304	D976	1118689	77	122	1193429	8462	128	1206781	58299	605	1174847	8936	120	1175440	16998	144	1279582	8489	125	1183145	6558	119	1134800	26768	487	1248492	14261	593	1313772	4836	D893	1200860
126	1189708	10596	D306	1208507	609	129	1272318	21402	664	1304386	4589	125	1225362	7971	129	1277758	25896	D731	1118766	7481	123	1201891	2208	129	1265192	25892	604	1183783	25457	D831	1192438	3817	145	1288071	3078	126	1189703	10596	120	1161568	17098	486	1263743	2450	592	1319213	29346	TNP	1200927
127	1200304	1537	D1017	1210287	903	130	1293720	21536	663	1308975	66690	126	1233333	13033	130	1303654	21535	r354	1126201	45	124	1204584	10943	130	1291084	21535	603	1209240	1598	IN	1193191	1011	146	1291149	12476	127	1200299	1537	D121	1178776	2302	D485	1266193	1269	591	1348559	3504	TNP	1201799
R846	1202088	94	D303	1212348	1446	136	1315256	10252	662	1375665	9791	127	1246366	2482	136	1325189	10252	515	1126534	2377	125	1215527	8008	136	1312619	10252	602	1210933	1613	122	1198928	8462	147	1303625	19199	R846	1202083	94	122	1181081	8462	484	1267462	10486	590	1358868	10071	D862	1204588
128	1202164	56080	D302	1212412	615	137	1325508	1716	661	1385456	20459	R846	1248852	94	137	1335441	1716	514	1128911	2866	126	1223535	10596	137	1322871	1716	601	1212546	8169	123	1207390	2194	148	1322825	1063	128	1202159	56080	123	1189543	2208	483	1277948	1334	589	1377179	1551	128	1204673
129	1258245	21386	D899	1214876	378	138	1327224	9750	660	1405915	5076	128	1248929	58299	138	1337157	9749	513	1131777	3252	127	1234131	1537	138	1324587	9749	600	1220715	44357	124	1210069	12833	149	1323888	9455	129	1258240	21386	124	1192236	12833	482	1279282	6518	588	1378730	2449	129	1263092
130	1279631	22287	D982	1215254	1124	139	1336974	5005	659	1410991	2288	129	1307340	25892	139	1346906	5007	512	1135029	18773	R846	1235925	94	139	1334336	5007	599	1265072	1103	125	1222902	6736	150	1334672	5065	130	1279626	22287	125	1205069	6515	D846	1286560	1415	586	1383697	3400	130	1288988
D131	1301918	3214	D300	1221263	3465	140	1341981	1674	658	1413279	2221	130	1333232	21535	140	1351915	1674	R808	1153738	63	128	1236000	58252	140	1339345	1674	598	1266175	3214	126	1229638	12540	151	1339737	13027	D131	1301913	3214	126	1211584	15345	D696	1288823	1217	584	1389936	20949	136	1310522
D132	1305336	23875	D299	1224728	12481	141	1343657	22793	657	1415500	14822	IN	1345993	897	141	1353591	22795	497	1153859	20635	129	1294252	21294	141	1341021	22813	597	1269389	59147	127	1242178	2482	152	1352764	34911	D132	1305331	23875	127	1226929	1537	478	1291834	27216	582	1412011	3341	137	1320774
D133	1329211	531	298	1237209	15359	142	1366450	1143	656	1430322	31991	136	1354767	10252	142	1376386	1142	496	1174494	2037	130	1315546	21536	142	1363834	1142	596	1328536	6355	R846	1244664	94	153	1387675	10212	D133	1329206	531	R846	1228713	94	477	1319542	1577	587	1431781	2558	138	1322490
D134	1329742	1187	297	1252568	12973	143	1367593	2638	655	1462400	1577	137	1365019	1716	143	1377528	2638	495	1176531	2544	136	1337082	10252	143	1364976	2638	595	1334891	9615	128	1244740	57568	D941	1398788	734	D134	1329737	1187	128	1228788	56089	473	1321119	15027	585	1434861	4388	139	1332239
D135	1331764	7628	296	1265541	8619	144	1370232	8489	654	1464049	38189	138	1366735	9749	144	1380167	8489	494	1179076	21572	137	1347334	1716	144	1367615	8489	594	1344512	1347	IN	1301126	1203	154	1399522	5340	D135	1331759	7628	129	1284878	21386	472	1336146	22705	583	1458002	4018	140	1337247
136	1340830	10252	295	1274160	10100	145	1378721	3078	653	1502239	1947	139	1376484	5008	145	1388656	3078	493	1200648	38037	138	1349050	9749	145	1376104	3078	593	1345859	4835	D896	1305996	277	155	1404862	14868	461	1340821	2414	130	1306264	21536	D471	1358851	1479	581	1463677	2163	141	1338923
137	1351082	1716	TNP	1284327	309	146	1381799	12475	652	1504186	15582	140	1381494	1674	146	1391734	12477	D492	1238685	4563	139	1358799	5007	146	1379182	12516	592	1351299	29476	D259	1306273	1018	156	1419730	49815	462	1343235	1432	136	1327800	10252	470	1360330	10401	580	1475869	15951	142	1361718
138	1352798	9731	TNP	1284662	828	147	1394274	19199	651	1519768	30602	141	1383170	22813	147	1404211	19200	491	1243353	10985	140	1363808	1674	D401	1391698	4342	591	1380775	3503	D258	1307291	4347	157	1469546	3162	463	1344667	13937	137	1338052	1716	468	1370805	2704	579	1500542	2479	143	1362861
139	1362529	5005	D168	1284689	803	148	1413474	1063	650	1550370	55839	142	1405983	1142	148	1423412	1063	490	1254338	6095	141	1365484	22796	IN	1391705	1104	590	1384278	9274	129	1327527	26204	158	1472709	2043	464	1358604	14116	138	1339768	9738	467	1374316	5276	R6	1500542	947	144	1365500
140	1367536	1674	294	1285926	35753	149	1414537	9455	649	1606209	9517	143	1407125	2638	149	1424475	9455	489	1260433	1158	142	1388280	1142	D948	1396114	425	589	1394005	1551	130	1353731	21536	159	1474947	6550	465	1372720	4573	139	1349506	5005	466	1379592	6726	D776	1503021	1159	145	1373989
141	1369212	22820	293	1321679	1350	150	1425321	5065	648	1616299	17612	144	1409764	8489	150	1435259	5065	488	1261591	4141	143	1389422	2638	D850	1396555	5725	588	1395556	1679	IN	1366492	897	160	1481497	27535	466	1377293	6726	140	1354513	1674	465	1386318	4573	R6	1510393	947	146	1377067
142	1392032	1143	292	1323029	2349	151	1430386	13027	647	1633911	28454	145	1418253	3078	151	1440324	13027	487	1265732	14252	144	1392061	8489	D559	1402741	3234	587	1397235	2630	136	1375267	10252	161	1509119	1342	467	1384019	5276	141	1356189	22804	464	1390891	14106	578	1536000	6657	147	1389543
143	1393175	2638	291	1325378	20096	152	1443413	34901	646	1663446	1776	146	1421331	12516	IN	1453464	975	486	1280974	2450	145	1400550	3078	D934	1405980	1191	586	1400045	341	137	1385519	1716	162	1510463	3604	468	1390102	2704	142	1378993	1143	463	1404997	13937	577	1542800	9739	148	1408749
144	1395814	8488	290	1345476	1128	153	1478314	10233	645	1665222	2209	D401	1433847	4342	D401	1454657	591	D485	1283424	1269	146	1403628	12516	D915	1408773	816	585	1400386	4021	138	1387235	9735	163	1514067	30539	D469	1392828	5242	143	1380136	2638	462	1418934	1432	D61	1558705	1146	149	1409812
145	1404302	3078	289	1346606	19666	154	1488547	5289	644	1667431	1630	IN	1433854	1104	D948	1456645	1558	484	1284693	11797	D401	1416144	3576	D1002	1409598	60	584	1404407	20949	139	1396970	5005	164	1544606	8066	470	1398070	8956	144	1382775	8489	461	1420366	2352	D62	1560299	1341	150	1420596
146	1407380	12475	D288	1366272	1005	155	1493836	11787	643	1669061	20386	D948	1438263	425	D947	1458218	732	483	1296490	1335	IN	1416151	987	D553	1409949	1068	583	1425356	2169	140	1401977	1674	165	1552672	15151	D471	1407026	1479	145	1391264	3078	452	1422718	24335	D63	1562990	1047	151	1425661
147	1419855	19204	R396	1367211	81	156	1505623	49836	642	1689447	10340	D850	1438704	5738	D877	1458950	803	482	1297825	6576	D948	1419883	425	D905	1411017	1233	582	1427525	1657	141	1403653	22829	166	1568810	38882	472	1408505	22712	146	1394342	12475	451	1447053	7461	576	1564054	1321	152	1438688
148	1439060	1063	287	1367277	11131	157	1555460	3162	641	1699790	2045	D559	1444903	3234	D788	1459753	4550	D858	1305963	1110	D947	1420324	731	D738	1412250	13035	581	1429182	2166	142	1426482	1143	171	1607963	2648	473	1431217	13215	147	1406817	19196	450	1454514	8098	575	1567133	11841	153	1473590
149	1440123	9444	286	1378408	1414	158	1558623	2050	640	1701837	15483	D934	1448142	1191	D396	1464678	252	D846	1307073	504	D877	1421055	592	D894	1427545	1831	580	1431414	13348	143	1427625	2638	172	1610611	1158	D474	1444432	3100	148	1426014	1063	449	1462612	23146	D574	1586928	1304	D941	1484708
150	1450896	5065	285	1380316	2520	159	1560868	6550	R1033	1717281	39	D915	1450935	816	D559	1466812	1760	D480	1307769	1014	D788	1423019	3342	D826	1429376	2016	D776	1444762	1159	144	1430264	8489	173	1612970	14002	TNP	1444537	1716	149	1427077	9455	448	1485758	15710	573	1588233	1048	154	1485562
151	1455961	13027	D284	1382836	1009	160	1567418	34734	D638	1717320	836	D1002	1451760	60	D934	1468577	1191	478	1309818	27217	D559	1429370	1291	D983	1432466	1580	579	1445921	2479	145	1438753	3078	174	1626972	1716	D475	1447532	3649	150	1437861	5065	447	1501468	1751	D572	1590305	4885	155	1490875
152	1468988	34902	D239	1384480	166	161	1602239	1342	637	1718156	3091	D905	1452668	1744	D915	1472066	1264	477	1337527	1577	D934	1430666	1191	147	1434382	19254	R6	1447453	947	146	1441831	12477	175	1628688	3725	D476	1451185	3030	151	1442926	13027	D446	1503219	1566	R496	1590426	880	156	1502662
153	1503890	10167	D904	1384646	1168	162	1603583	3439	636	1721247	59137	D738	1454412	13035	D807	1473350	87	473	1339104	15027	D915	1433880	76	148	1453637	1063	578	1448862	6657	147	1454308	19196	176	1632413	58724	IN	1451325	1014	152	1455953	34901	445	1505544	11437	R496	1595959	880	157	1552466
154	1514057	5612	D238	1385849	1687	163	1607022	30526	635	1780384	12498	D894	1469707	1831	D905	1474261	89	472	1354131	22704	D807	1433978	6400	149	1454700	9455	577	1455661	9740	148	1473505	1063	177	1691137	11616	TNP	1452515	1431	153	1490854	10166	444	1516981	2622	D571	1610648	1130	158	1555629
155	1519669	11787	D237	1387536	396	164	1637548	8066	634	1792882	1404	D826	1471538	2016	D754	1474858	12920	D471	1376835	1479	D834	1440379	4653	150	1465484	5065	576	1465401	66	149	1474568	9455	178	1702753	35526	477	1454215	1581	154	1501020	5153	443	1519603	2131	570	1612073	27673	159	1557892
156	1531456	49816	D236	1387932	1298	165	1645614	15151	633	1794286	5543	D983	1474628	1580	D926	1490043	1052	470	1378314	10401	D501	1445567	2968	151	1470549	13027	575	1465467	10316	150	1485352	5065	179	1738591	1270	478	1456288	27222	155	1506173	11787	D932	1522854	1631	D870	1657818	1294	160	1579565
157	1581273	3162	D235	1389230	13127	166	1661752	38771	632	1800711	13906	147	1476544	19254	D826	1491722	2006	468	1388789	2704	D500	1448669	3648	152	1483576	34901	D574	1475791	1298	151	1490417	13026	180	1744610	27816	TNP	1483941	309	156	1517960	49803	441	1524673	3241	D796	1659112	1723	161	1608555
158	1584436	2057	IN	1392179	528	171	1700523	7886	631	1814617	4676	148	1495799	1063	152	1496047	34899	467	1392300	5276	D388	1457098	1132	153	1518477	10213	573	1477096	1048	152	1503443	34902	181	1772426	9211	D479	1484066	1049	157	1567764	3162	D835	1527945	6962	D745	1660835	6241	162	1609899
159	1586688	6550	D234	1402357	3509	172	1708409	1158	630	1819294	10090	149	1496862	9455	153	1530946	10212	466	1397576	6726	D133	1457549	103	D941	1529593	915	D572	1479168	4152	153	1538345	10166	182	1781637	11039	TNP	1484363	741	158	1570927	2058	440	1534979	2481	D972	1667076	1456	163	1613734
160	1593238	34731	D233	1405866	169	173	1710231	15166	629	1829384	7193	150	1507646	5065	D941	1542060	1034	465	1404302	4728	D498	1458230	51	154	1530508	5028	R496	1479289	881	154	1548511	5367	183	1792676	28157	D480	1485785	167	159	1573180	6550	439	1537478	33235	D837	1668532	4910	164	1644163
161	1628056	1342	D232	1406441	1160	174	1725397	1716	628	1836758	2807	151	1512711	13027	154	1543094	5030	464	1421011	14065	147	1458655	19251	155	1535536	11786	D571	1483941	1174	155	1553878	11787	184	1820833	1161	D481	1486912	2092	160	1579730	27541	438	1570713	14018	D220	1676790	20001	165	1652227
162	1629399	3429	D231	1407606	138	175	1727113	3725	627	1839570	2894	152	1525738	34901	155	1548124	11787	463	1435076	13937	148	1477907	1063	156	1547322	49802	570	1485410	27673	156	1565665	49817	185	1821994	8594	482	1489775	6518	161	1607358	1342	437	1584731	1393	D221	1697356	1237	166	1668365
163	1632828	30514	D230	1408457	4728	176	1730838	58609	626	1842464	12393	153	1560639	10213	156	1559911	49816	462	1449013	1432	149	1478970	9455	157	1597125	3162	D870	1513084	1247	157	1615483	3162	186	1830588	1077	483	1496293	1335	162	1608702	3439	436	1586124	5544	D910	1698650	1831	D665	1708456
164	1663342	8064	D229	1413185	1245	177	1789447	10727	625	1854857	5726	D941	1571755	915	157	1609728	3162	461	1450445	2352	150	1489754	5065	158	1600288	2068	D796	1514331	1723	158	1618646	2041	187	1831665	11746	484	1497628	10486	163	1612141	30530	D775	1594464	9294	D918	1700484	2667	D666	1709671
165	1671406	15150	D939	1414430	1197	178	1800174	36405	624	1860583	1010	154	1572670	5028	158	1612891	2068	452	1452797	24320	151	1494819	13027	159	1602551	6550	D745	1516054	6241	159	1620882	6550	D801	1843412	5913	D485	1508114	1269	164	1642671	8064	434	1603758	21127	D223	1703151	1880	D667	1710103
166	1687543	38870	D825	1415627	1959	179	1836891	1270	R618	1861474	82	155	1577698	11786	159	1615154	6550	451	1477117	7455	152	1507846	34902	160	1609101	27544	D972	1522295	1456	160	1627432	34747	D958	1849585	73	486	1509383	2449	165	1650735	15103	433	1624885	52929	D225	1707031	7070	D170	1713366
TNP	1727026	741	D227	1417586	5717	180	1838161	27837	D878	1865120	446	156	1589484	49802	160	1621704	27522	450	1484572	8097	153	1542748	10214	161	1636732	1342	D837	1523751	4910	161	1662266	1342	188	1850569	32353	487	1512822	14258	166	1666825	38776	432	1677814	1275	D836	1714158	435	171	1715799
D167	1727031	280	D836	1423304	1624	181	1865998	14047	D777	1866303	602	157	1639287	3162	161	1649313	1342	449	1492669	23146	D941	1553866	794	162	1638076	3724	D220	1528663	20001	162	1663610	3490	189	1883443	14394	488	1527080	4140	171	1705601	7886	431	1679089	1434	D227	1714594	5669	172	1718255
D168	1727319	508	D756	1424928	6207	182	1880045	11041	D881	1867778	2686	158	1642450	2068	162	1650657	3835	448	1515815	15712	154	1554660	5030	D841	1641800	4148	D221	1549229	1237	163	1667100	30424	190	1898501	11023	489	1531220	1158	172	1713487	1158	430	1680523	10491	D228	1720263	271	173	1720614
TNP	1727880	309	D224	1431135	9091	183	1891086	28163	D564	1870641	2709	159	1644713	6550	163	1654492	30339	447	1531527	1751	155	1559690	11787	D133	1645948	21904	D910	1550523	1440	164	1697524	8066	191	1909914	8941	490	1532378	6107	173	1715309	15165	429	1691014	7229	D229	1720546	1245	174	1734616
D169	1727926	303	D225	1431182	7038	184	1919249	1161	R618	1873325	82	160	1651263	27544	164	1684831	8065	D446	1533278	1566	156	1571477	49762	D134	1667852	1845	D222	1551973	4713	165	1705590	15151	192	1918855	1405	491	1538485	10958	174	1730474	1716	428	1698243	8013	D230	1721791	4373	175	1736332
D170	1728292	936	D223	1440226	181	185	1920410	8590	IN	1871828	1002	161	1678894	1342	165	1692896	15150	445	1535603	11443	157	1621240	3162	D135	1669697	7615	D223	1556725	179	166	1721728	38884	193	1920261	32411	D492	1549548	4565	175	1732190	3725	427	1706256	1380	D231	1726677	341	176	1740057
171	1729499	2648	D222	1440443	4690	186	1929000	1077	623	1873350	4945	162	1680238	3724	166	1709033	38870	444	1547046	2626	158	1624403	2068	D460	1677312	906	D224	1556904	9115	D665	1761824	1196	D805	1952727	1505	493	1554113	38054	176	1735915	58643	426	1708476	13695	D232	1727020	1108	177	1798783
172	1732147	1158	D221	1445670	2779	187	1930077	15613	IN	1875651	864	D841	1683962	4148	D170	1749513	211	443	1549672	2131	159	1626666	6550	163	1678755	30337	D225	1558904	7070	D667	1763452	2309	D194	1954232	1126	494	1592167	21553	177	1794558	10729	425	1722171	2348	D978	1728128	1499	178	1809518
173	1733969	15166	IN	1446374	627	188	1945690	28071	622	1890567	6406	TNP	1686005	2070	171	1749724	2456	D900	1551835	1351	160	1633216	27537	164	1709092	8065	D836	1566031	435	D170	1767012	941	195	1955358	2845	495	1613721	2544	178	1805287	36405	424	1724519	3690	D864	1729627	2187	179	1846236
174	1749135	1716	D727	1448450	48498	189	1974281	14394	IN	1891949	1212	D133	1688110	21904	172	1752180	1158	D771	1554208	8379	161	1660840	1342	165	1717157	15151	D227	1566467	5669	171	1768224	2649	196	1958203	5469	496	1616266	2037	179	1842004	1270	423	1729097	9075	D236	1731814	8071	180	1847506
175	1750851	3725	TNP	1449550	1296	190	1989333	11029	621	1897824	24876	D134	1710014	1845	173	1754539	14001	TNP	1554307	1425	162	1662184	3604	166	1733295	38885	D228	1572136	271	172	1770873	1158	197	1964663	29300	497	1618303	20634	180	1843274	27838	422	1738172	2436	IN	1735154	528	181	1875323
176	1754576	58729	TNP	1493559	336	191	2000752	8942	617	1922700	13938	D135	1711859	7615	174	1768540	1716	441	1562786	3240	163	1665788	30613	D665	1773731	729	D229	1572419	1245	173	1772695	15166	198	1993963	9333	R808	1638995	63	181	1871112	14043	421	1740608	18795	D237	1739885	385	182	1884533
177	1813305	11617	TNP	1493891	336	192	2009694	1405	616	1936638	4422	D460	1719474	906	175	1770256	3725	440	1568362	2479	164	1696401	8153	D667	1774892	2309	D230	1573664	4373	174	1787861	1716	199	2003296	43688	D498	1638994	508	182	1885155	11041	420	1759403	1367	D238	1740270	4940	183	1895572
178	1824922	35524	TNP	1494290	1512	193	2011100	35601	615	1942025	3116	163	1720917	30337	176	1773981	58725	D906	1570846	1031	165	1704554	15103	D954	1777217	1100	D231	1578756	134	175	1789577	3725	200	2046984	17424	D499	1640781	1988	183	1896196	28158	419	1760770	11483	R1165	1742405	6209	184	1923729
179	1860758	1270	D856	1496948	2256	D194	2047039	223	D614	1945141	17655	164	1751254	8065	177	1832706	11616	439	1572169	15420	166	1720644	38870	D683	1778519	819	D232	1578893	1108	176	1793302	58713	201	2064408	1245	D500	1642842	3649	184	1924354	1161	418	1772261	8077	IN	1743042	1929	185	1924890
180	1862028	49346	D890	1499204	1970	195	2047262	2845	613	1962796	22497	165	1759319	15151	178	1844322	35526	438	1587589	14017	171	1759785	2648	TNP	1778521	248	D978	1580001	125	177	1852015	10737	202	2065654	7042	D501	1646625	668	185	1925515	8591	417	1780338	18418	569	1745212	1546	186	1933484
181	1911374	14049	D868	1501174	4597	196	2050107	5469	612	1985293	14002	166	1775457	38885	179	1880160	1270	437	1601606	1393	172	1762433	1158	TNP	1778882	741	D234	1580137	3332	178	1862752	36405	203	2072696	5784	D502	1647894	1462	186	1934106	1077	416	1799249	30559	D222	1751706	4700	187	1934561
182	1925423	11029	TNP	1503873	1098	197	2056567	29291	611	1999295	49262	D665	1815893	729	180	1881430	27838	436	1602999	5544	173	1764792	14002	D170	1779667	2820	D864	1583469	218	179	1899469	1270	204	2078484	5254	D503	1650050	2866	187	1935183	11752	415	1829808	10555	D987	1756406	2471	188	1958574
183	1936452	28165	IN	1505776	1937	198	2085858	9333	R353	2048512	45	D667	1817054	2309	181	1909268	9211	D435	1611340	1690	174	1778794	1716	171	1782487	2456	D236	1583687	8071	180	1900739	49703	205	2083738	1053	D504	1653017	1198	188	1946969	36397	414	1840363	15406	D1009	1758877	1260	189	1980544
184	1964617	1161	D214	1505945	1965	199	2095191	43682	610	2048557	4430	D954	1819379	1101	182	1918479	11039	434	1613030	17688	175	1780510	3725	172	1784943	1158	D235	1583744	6752	181	1950442	14047	206	2084791	5514	D505	1654262	3634	189	1983886	14411	411	1855769	24668	D1013	1760139	1248	190	1995602
185	1965778	8591	282	1507914	7611	200	2138873	17442	609	2052987	2011	D683	1820682	819	183	1929518	28152	433	1630718	52925	176	1784235	58725	173	1787302	14003	IN	1587027	528	182	1964489	11039	207	2090306	1017	D506	1657896	7739	190	1998949	11029	410	1881034	17145	D888	1761387	2856	191	2007015
186	1974369	1077	D281	1515525	2652	201	2156315	1245	608	2054998	9056	TNP	1820964	822	184	1957670	1161	432	1683643	1274	177	1842960	11617	174	1801305	1716	D237	1591758	385	183	1975528	28158	208	2091324	12279	TNP	1663955	1224	191	2010368	8942	D409	1898179	23715	D224	1764245	10653	192	2015956
187	1975446	15613	280	1519103	2086	202	2157561	7059	607	2064054	1732	D170	1821830	2820	185	1958831	8594	431	1684917	1434	178	1854577	35526	175	1803021	3725	D238	1592143	4940	184	2003686	1161	209	2104222	6115	D507	1665635	1958	192	2019310	1405	408	1921894	2059	D980	1784680	1498	193	2017362
188	1991059	28071	D279	1521189	11144	203	2164620	5784	606	2065786	2155	171	1824650	2456	186	1967425	1077	430	1686351	10461	179	1890424	1270	176	1806746	58707	IN	1594915	1929	185	2004847	8594	210	2110337	6477	D508	1668259	3439	193	2020716	35612	407	1923953	28322	D1018	1786178	1015	D194	2050121
189	2019650	14409	278	1532333	4399	204	2170408	5254	605	2067941	8936	172	1827106	1158	187	1968502	24013	429	1696812	7230	180	1891694	27821	177	1865453	10735	569	1597085	1546	186	2013441	1077	211	2117407	52093	D509	1671698	1529	D805	2056383	1505	R754	1944301	9264	D233	1792179	1738	195	2050344
190	2034711	11024	277	1536732	1398	205	2175662	1053	604	2076877	25472	173	1829465	14003	188	1992515	21451	428	1704042	8013	181	1919515	9212	178	1876188	36406	R1165	1594279	6202	187	2014518	11746	212	2169500	42707	D510	1673227	2271	D194	2057888	1126	406	1952275	36084	D234	1795789	4573	196	2053189
191	2046125	8933	276	1538131	3389	206	2176715	5514	603	2102349	1598	174	1843468	1716	189	2014487	14393	427	1712055	1380	182	1928727	11039	179	1912906	1270	568	1598631	1084	D801	2026265	2902	213	2213100	2356	D511	1675646	17501	195	2059014	2845	405	1988359	2610	IN	1803967	528	197	2059649
192	2055058	1405	275	1541521	2415	207	2182230	1014	602	2104042	1613	175	1845184	3725	190	2029544	11023	426	1714275	13695	183	1939766	28158	180	1914176	27817	567	1600481	27471	188	2041608	20355	D240	2215624	2007	TNP	1680341	1146	196	2061859	5469	404	1990969	9963	D942	1807434	2747	198	2088948
193	2056464	35604	274	1543936	39438	208	2183245	12281	601	2105655	8169	176	1848909	58707	191	2040957	8941	425	1727970	2349	184	1967924	1161	181	1941993	9212	566	1627952	68026	189	2062483	14408	D241	2217631	4918	R808	1693149	63	197	2068319	29289	r456	2000932	60	R1165	1809590	6209	199	2098281
D194	2092407	223	D814	1583374	1502	209	2196145	6115	600	2113824	44349	177	1907616	10735	192	2049898	1405	424	1730319	3684	185	1969085	8594	182	1951205	11039	D565	1695978	1230	190	2077543	11023	242	2222549	18973	512	1693147	18778	198	2097608	9333	387	2001169	13395	IN	1810228	1929	200	2141973
195	2092630	2845	273	1584930	12250	210	2202260	6480	599	2158173	1103	178	1918351	36406	193	2051304	32418	423	1734891	9074	186	1977679	1077	183	1962244	28144	D564	1697323	257	191	2088956	8942	r883	2241506		513	1711925	3252	199	2106941	43672	386	2014564	2430	568	1812418	4461	201	2159387
196	2095475	5469	272	1597180	1179	211	2209333	52139	598	2159276	3213	179	1955069	1270	D194	2084060	223	422	1743965	2436	187	1978756	11752	184	1990388	1161	IN	1697598	987	192	2097898	1405	D243	2241525	204	514	1715177	2881	200	2150613	17441	385	2016994	44651	D235	1819732	6752	202	2160633
197	2101935	29303	271	1598360	9616	212	2261472	42714	597	2162489	59137	180	1956339	27817	195	2084283	2845	421	1746401	18795	D801	1990509	5913	185	1991549	8592	D563	1697744	2696	193	2099304	35603	244	2241729	15004	515	1718058	2482	201	2168054	1245	384	2061645	1170	IN	1823042	528	D27	2168363
198	2131238	9332	270	1607976	13328	213	2305079	2356	596	2221626	6352	181	1984156	9212	196	2087128	5469	420	1765196	1367	188	1996427	32354	186	2000141	1077	R532	1700446	67	D194	2135245	223	245	2256733	9296	D516	1720560	3125	202	2169300	7042	383	2062815	8402	567	1827894	12519	TNP	2168393
199	2140570	43674	269	1621304	8250	D240	2313903	2007	595	2227978	9616	182	1993368	11039	197	2093588	29300	419	1766563	11503	189	2029302	14394	187	2001218	24014	D562	1700521	2682	195	2135468	2845	246	2266029	18291	R5	1723299	386	203	2176342	5783	381	2071339	15985	566	1840413	45088	D345	2168566
200	2184244	17442	268	1629554	32390	D241	2315910	4922	594	2237600	1347	183	2004407	28158	198	2122888	9332	418	1778074	8077	190	2044360	11023	188	2025232	21449	IN	1701516	1119	196	2138313	5469	261	2284320	8637	TNP	1723332	354	204	2182129	5253	380	2087324	2908	D565	1885501	1230	TNP	2169258
201	2201686	1245	267	1661989	10301	242	2320832	18964	593	2238947	4835	184	2032565	1161	199	2132220	43689	417	1786151	18418	191	2055773	8941	189	2047201	14394	D561	1703207	1778	197	2144773	29305	262	2292958	2379	D517	1723685	278	205	2187382	1053	379	2090232	33728	IN	1886842	936	203	2178852
202	2202932	7042	TNP	1672950	309	R883	2339780	37	592	2244387	29477	185	2033726	8592	200	2175909	17456	416	1805062	30558	192	2064714	1405	190	2062259	11023	D560	1704985	2608	198	2174078	9333	TNP	2296492	640	D518	1723963	1859	206	2188435	5514	D378	2123960	3159	D563	1886937	2696	204	2184640
203	2209974	5785	TNP	1673285	828	D243	2339799	728	591	2273864	3503	186	2042318	1077	201	2193365	1245	415	1835620	10556	193	2066120	32410	191	2073672	8942	D559	1707717	1081	199	2183411	43675	D343	2297716	142	D519	1725822	1004	207	2193950	1014	D377	2127119	2595	D562	1889714	2682	205	2189895
204	2215763	5254	D167	1673828	4283	244	2341534	15186	590	2277367	9497	187	2043395	24014	202	2194611	7042	414	1846176	15406	D194	2098868	223	192	2082614	1405	D558	1708798	2464	200	2227086	17440	TNP	2299200	111	D520	1727173	7886	208	2194965	12281	D376	2129770	16824	IN	1890709	1119	206	2190948
205	2221017	1053	TNP	1680397	336	245	2356720	9292	589	2287317	1551	188	2067409	21449	203	2201653	5784	411	1861582	24670	195	2099091	2845	193	2084020	32409	D557	1711348	480	201	2244526	1245	D810	2306260	230	D521	1735427	15458	209	2207865	6115	D375	2147296	2371	D561	1892400	1778	207	2196463
206	2222070	5510	TNP	1680729	336	246	2366012	18326	588	2288868	1679	189	2089378	14394	204	2207441	5253	410	1886849	15603	196	2101936	5469	D805	2116484	1505	D556	1712468	3007	202	2245772	7059	D683	2306796	880	TNP	1747126	948	210	2213980	6480	D374	2150477	9222	D560	1894178	2608	208	2197481
207	2227581	1014	TNP	1681128	1512	261	2384338	8635	587	2290547	2630	190	2104436	11023	205	2212694	1053	408	1902452	313	197	2108396	29300	D194	2117989	1126	D555	1715475	1055	203	2252831	5784	D169	2307676	38	R5	1747709	386	211	2221053	52125	D373	2159699	3377	TNP	1894800	837	209	2210380
208	2228596	12281	D729	1682927	29420	262	2392974	2379	586	2293357	341	191	2115849	8942	206	2213747	5514	407	1902765	28320	198	2137696	9333	195	2119115	2845	D554	1716531	105	204	2258619	5255	D860	2307748	4214	D522	1750885	2427	212	2273178	42709	D372	2163230	6463	D559	1896910	1081	210	2216500
209	2241496	6115	IN	1696103	1383	D916	2399250	1450	585	2293698	4021	192	2124791	1405	207	2219262	1017	R754	1923114	9206	199	2147029	43689	196	2121960	5469	D553	1716750	11571	205	2263874	1053	D968	2313587	163	D523	1754101	1368	213	2316780	2356	D922	2169871	1809	D558	1897991	2433	211	2223570
210	2247611	6480	D959	1712347	1923	IN	2399344	1350	584	2297719	20955	193	2126197	32409	208	2220280	12280	406	1931085	36084	200	2190718	17424	197	2128420	29299	D552	1728321	6497	206	2264927	5514	D891	2314178	1906	D524	1755469	1910	D240	2319304	2007	D875	2171681	2885	D557	1900510	480	212	2275663
211	2254684	52127	D264	1714276	477	D719	2400891	326	583	2318674	2169	D805	2158661	1505	209	2233179	6047	405	1967169	2610	201	2208142	1245	198	2157719	9333	D551	1734818	2225	207	2270442	1014	D764	2317126	480	D525	1757415	5097	D241	2321311	4928	D371	2174573	26021	D556	1901630	3007	213	2319277
212	2306811	44381	TNP	1714278	828	TNP	2401270	309	582	2320843	1657	D194	2160166	1126	210	2239226	6477	404	1969779	9962	202	2209388	7042	199	2167052	43680	D549	1738056	242	208	2271457	12281	IN	2326061	1398	R338	1757158	1253	242	2326239	18965	D370	2200594	15145	D555	1904637	1055	D240	2321801
TNP	2344093	1431	TNP	1715132	309	IN	2416385	1374	581	2322500	2166	195	2161292	2845	211	2246296	52092	R456	1979741	60	203	2216430	5784	200	2210732	17425	D548	1738298	2169	209	2284357	6115	D729	2326126	4118	D526	1762512	3496	r883	2345188		D369	2215739	16918	D554	1905693	105	242	2322833
213	2352085	2356	D958	1715178	71	D729	2416450	4120	580	2324732	13349	196	2164137	5469	212	2298388	42709	387	1979978	13395	D845	2222218	1540	201	2228157	1245	547	1740467	3346	210	2290472	6480	267	2330683	10299	D527	1766782	534	D243	2345207	729	D368	2232657	1845	D553	1905912	11571	r883	2342812
D214	2354602	1999	D779	1715510	14188	267	2421012	10299	D776	2338081	1159	197	2170597	29299	213	2341990	2356	386	1993373	2430	D939	2228246	1102	202	2229403	7042	546	1744650	1263	211	2297545	52121	268	2341027	32392	D528	1767316	4468	244	2345936	12933	D367	2234502	1956	D552	1917483	6497	D243	2342831
IN	2354826	1944	D763	1719955	652	268	2431320	35495	579	2339240	2479	198	2199896	9333	D240	2344514	1032	385	1995803	44650	D857	2234136	1099	203	2236445	5784	545	1745913	48505	212	2349666	42709	269	2373419	8249	TNP	1770220	2967	245	2358869	8995	D366	2236458	5640	D551	1923980	2225	244	2343036
D215	2356750	5175	D744	1730656	12994	269	2466815	8250	R6	2340772	947	199	2209229	43680	242	2345546	19996	384	2040453	1170	D803	2235314	1140	204	2242233	5254	544	1794418	4140	213	2393268	2356	270	2381668	13326	D529	1771784	1436	246	2367864	18312	D365	2242098	6071	D549	1927218	242	245	2358046
D216	2361925	1983	262	1744522	2379	270	2475065	13325	578	2342181	6659	200	2252909	17425	R883	2365526	37	383	2041623	8401	D795	2236454	2152	205	2247487	1053	543	1798558	26644	D240	2395792	2007	271	2394994	9617	D530	1773225	1409	261	2386176	8634	D364	2248169	1299	D548	1927460	2169	246	2367342
D217	2363908	5819	261	1746901	8636	271	2488390	9617	D264	2348988	477	201	2270334	1245	D243	2365545	205	381	2050146	15990	D1020	2240057	225	206	2248540	5514	542	1825202	9088	D241	2397799	4922	272	2404612	1179	D531	1775073	1414	262	2394811	2379	D363	2249468	10660	547	1929629	3346	261	2385652
D218	2371584	2363	246	1755537	18309	272	2498008	1179	TNP	2348990	741	202	2271580	7042	244	2365750	15003	380	2066136	2909	D828	2240290	810	207	2254055	1017	541	1834807	4012	242	2402721	18971	273	2405791	12250	D532	1776487	1378	TNP	2406451	369	D362	2260128	12653	546	1933810	1263	262	2394290
D219	2373947	2538	245	1773846	9294	273	2499187	12241	D168	2349465	326	203	2278622	5784	245	2380753	9296	379	2069045	34340	D216	2241353	418	208	2255073	12278	540	1838819	2394	r883	2421676	37	D814	2418095	1502	D533	1778214	1358	TNP	2406852	307	D361	2272781	5539	545	1935073	47950	IN	2397662
D220	2377164	4304	244	1783140	15004	274	2511620	39433	TNP	2349844	309	204	2284410	5254	246	2390049	18308	D378	2103385	3157	D879	2241771	1236	209	2267970	6120	539	1841213	27419	D243	2421695	1780	274	2419597	39436	D534	1779605	2998	D729	2426332	380	D360	2279028	1811	544	1983023	5973	D744	2406959
D221	2382021	2785	D243	1798144	205	275	2551053	2415	D169	2349890	300	205	2289664	1053	261	2408357	8636	D377	2106542	2592	D827	2243007	2497	210	2274090	6477	538	1868632	15119	244	2423475	12058	275	2459033	2415	D535	1782841	15088	267	2434478	10223	D359	2280842	6177	543	2002780	26665	D266	2408069
D222	2385347	4684	R883	1798332	37	276	2553469	3390	577	2350219	9740	206	2290717	5514	262	2416994	2379	D376	2109190	15245	D876	2246825	2622	211	2281160	52069	D254	1883784	2032	245	2435533	8996	276	2461449	3390	TNP	1784260	126	268	2444746	34364	D358	2287019	1875	542	2031306	9023	TNP	2408123
D223	2390069	179	242	1798352	19995	277	2556859	1398	576	2359959	66	207	2296232	1017	D744	2420244	59	D375	2125137	2371	TNP	2251826	999	212	2333229	42709	TNP	1883807	723	246	2444529	18312	277	2464839	1398	D536	1797992	1158	269	2479110	8248	D357	2288894	18362	541	2040846	4013	TNP	2408419
D224	2390248	9052	D240	1818347	1032	278	2558258	4398	575	2360025	10312	208	2297250	12278	D810	2429501	279	D374	2128318	8960	D732	2258829	413	213	2376831	2356	TNP	1884558	1269	261	2462841	8635	278	2466238	4398	IN	1799957	1284	270	2487358	15139	D356	2307256	6435	540	2044859	3280	D265	2409090
D225	2392243	7024	213	1819547	2358	D279	2562656	11144	D822	2370345	1125	209	2310147	6120	D683	2429844	880	D373	2137278	3377	D964	2260971	1301	D240	2379355	2007	D255	1885816	152	262	2471477	2379	D279	2470636	11143	r354	1801610	45	271	2502497	9616	D355	2313691	1899	539	2051018	27420	D729	2409293
D226	2399318	8076	212	1822797	42703	280	2573800	2089	573	2372571	1201	210	2316267	6477	TNP	2430181	828	D372	2140809	6452	D1027	2262354	1731	D241	2381362	4916	D929	1885968	182	D867	2474909	1107	280	2481779	2086	537	1801606	15809	272	2512114	1179	D354	2315590	7373	538	2078438	14476	267	2409784
D227	2407394	5521	211	1865500	52096	D281	2576815	2652	D739	2374757	4173	211	2323337	52094	D729	2431023	68	D371	2150612	26065	D816	2264404	2209	242	2386278	18975	D258	1886150	4443	D806	2476023	9722	D281	2484791	2652	538	1817415	15119	273	2513293	12256	D353	2322963	15351	D254	2092914	2032	268	2420135
D228	2412915	1209	210	1918189	6477	282	2579467	8025	D817	2379538	1172	212	2375431	42709	267	2431529	10302	D370	2176677	15146	D911	2267156	1927	R883	2405237	37	D251	1890593	3290	D479	2492367	181	282	2487443	7612	539	1832534	27419	274	2525741	39438	D352	2338314	16477	TNP	2092937	705	269	2452577
D229	2414136	1245	209	1924666	6119	D283	2587492	1968	570	2381005	27054	213	2419033	2356	268	2441876	33782	D369	2191823	16919	D757	2269083	5626	D243	2405256	205	TNP	1891892	984	267	2492548	10257	D214	2495059	1966	540	1859953	2394	275	2565179	2415	D351	2354791	10244	IN	2093688	1305	270	2460827
D230	2415381	5036	208	1931404	12279	D284	2589479	1010	D933	2415361	384	D240	2421557	2007	269	2475658	8251	D368	2208742	1845	204	2275024	5262	244	2405461	17252	D252	1893883	1251	268	2502850	35594	IN	2495259	1935	541	1862347	4012	276	2567595	3390	D350	2365976	7195	D255	2094946	152	271	2474152
D231	2421132	138	207	1943684	1014	285	2590489	2520	D919	2415979	483	D241	2423564	4916	270	2483909	13328	D367	2210587	1956	205	2280286	1053	245	2422713	9295	IN	1893985	1014	269	2538444	8237	D930	2497199	2467	542	1866876	9087	277	2570985	1398	D349	2373171	12468	D929	2095098	182	272	2483770
D232	2421273	1152	206	1944699	5512	286	2593495	1424	D791	2417956	2717	242	2428480	18975	271	2497237	9617	D366	2212543	5650	206	2281339	5514	246	2432008	18309	D248	1895894	767	270	2546681	13329	IN	2497304	1122	543	1875963	26692	278	2572384	4398	348	2385639	6110	D258	2095280	4443	273	2484949
D233	2422830	151	205	1950211	1053	287	2594919	11133	IN	2422010	984	R883	2447439	37	272	2506855	1179	D365	2218193	6070	207	2286854	1017	261	2450317	8635	R735	1897919	867	271	2560010	9616	D856	2499666	3107	544	1902655	4092	D279	2576782	11141	347	2391749	56416	D251	2099723	3290	D814	2497252
D234	2422981	4225	204	1951264	5261	R396	2606037	81	D895	2422239	730	D243	2447458	205	273	2508034	12250	D364	2224263	1299	208	2287872	12280	262	2458953	2379	D253	1898957	6657	272	2569627	1179	TNP	2501318	375	545	1906747	48505	280	2587923	2089	D800	2448179	1501	TNP	2101478	705	274	2498754
D235	2427264	8944	203	1956525	5780	D288	2606052	1003	D870	2422969	968	244	2447663	17252	D814	2520338	1502	D363	2225562	10664	209	2300771	6120	D266	2462932	1020	TNP	1899610	786	273	2570806	12250	TNP	2501634	477	546	1955252	1263	D281	2590938	2652	D773	2449680	1865	D252	2103013	1251	275	2538190
IN	2432771	528	202	1962305	7043	289	2607055	19666	569	2423937	1547	245	2464915	9295	274	2521840	39438	D362	2236226	12669	210	2306891	6474	TNP	2462986	264	TNP	1900382	1524	274	2583248	39443	TNP	2502802	798	547	1957352	3346	282	2593590	8032	D812	2451561	1330	IN	2103115	1014	276	2540606
D236	2436208	1292	201	1969348	1245	290	2626723	1128	R1165	2423938	3396	246	2474210	18309	275	2561278	2415	D361	2248895	5626	211	2313958	52093	TNP	2463282	843	537	1905614	15810	275	2622691	2415	TNP	2503698	264	D548	1960698	2168	D283	2601622	1954	D780	2452891	1351	D248	2104283	598	277	2543996
D237	2437500	385	200	1970594	17414	291	2627853	20053	568	2425484	1084	261	2492519	8635	276	2563694	3390	D360	2254521	1182	212	2366051	42724	D27	2464041	5900	r354	1921379	45	276	2625107	3390	D727	2504027	12686	D549	1962866	888	D284	2603595	1010	D782	2454242	1137	R735	2106139	867	278	2545395
D238	2437885	2735	199	1988008	43687	292	2647906	2270	567	2427334	27485	262	2501155	2379	277	2567084	1398	D359	2255706	6177	213	2409668	2356	D1004	2470369	1361	IN	1921793	1284	277	2628497	1398	D857	2517036	110	D550	1963754	484	285	2604605	2520	D725	2456077	9132	D253	2107177	6657	D279	2549792
D239	2440620	270	198	2031695	9332	293	2650176	1350	566	2454819	67484	D266	2505135	1020	278	2568483	4398	D358	2261883	1875	D214	2412185	1991	D796	2472705	7817	D536	1923884	1157	278	2629896	4398	D825	2517218	5099	D551	1964238	2225	286	2607611	1424	D724	2465209	18958	TNP	2108602	1524	280	2560936
D240	2440890	2007	197	2041027	29281	294	2651526	35829	D565	2522303	1201	TNP	2505189	264	D279	2572881	11144	D357	2263758	18362	D930	2414350	2466	D745	2480522	16004	D535	1925105	15088	D279	2634294	11164	D924	2522321	1624	D552	1966463	6498	287	2609035	11133	D752	2484167	2190	TNP	2110248	1545	D281	2563948
D241	2442897	4922	196	2071297	5469	295	2687783	10105	TNP	2523400	123	D27	2506244	5900	D869	2584025	2270	D356	2282120	6435	D856	2416816	2952	IN	2496410	1458	TNP	1938648	126	280	2645458	2089	D795	2522558	830	D553	1972961	11570	R396	2620153	81	D723	2486357	29074	TNP	2113067	705	282	2566600
242	2447819	18962	195	2076766	2845	296	2697888	7754	IN	2523906	993	D1004	2512572	1361	D520	2586664	935	D355	2288555	1845	D867	2419783	1109	D729	2496535	1543	D534	1940429	3000	D281	2648473	2652	D936	2523945	2384	D554	1984645	105	D288	2620168	1004	D794	2515434	762	537	2118590	15813	D284	2574834
r883	2466765	37	D194	2079611	1126	297	2705642	12148	D563	2524051	808	D796	2514908	7817	280	2587599	30259	D354	2290400	7373	D727	2421006	12018	D848	2498078	2290	D533	1943462	1358	282	2651125	8023	D220	2526329	71	D555	1984751	1055	289	2621172	19648	D346	2516196	4444	r354	2134358	45	285	2575844
D243	2466784	204	D805	2080737	1505	298	2717790	15361	D940	2524859	463	D745	2522725	16004	D281	2618784	2652	D353	2297773	13168	D825	2433529	5099	IN	2498189	1113	D532	1945169	1378	D283	2659148	1967	D221	2526980	2770	D556	1985806	3007	290	2640822	1128	D873	2520640	2847	D536	2136852	1160	286	2578849
244	2466988	15039	193	2082297	32409	D299	2734613	11551	R532	2525280	67	IN	2538613	1338	282	2621436	7612	D352	2310941	16477	D924	2438632	1624	D552	2500368	1594	D531	1946547	1414	D284	2661134	1010	D222	2530291	4689	D557	1989785	1001	291	2641952	20050	D1026	2526883	74	D897	2138901	881	287	2580272
245	2482027	8994	192	2114706	1406	D300	2746164	3465	547	2525323	3254	D729	2538738	1543	D284	2629669	1010	D351	2327418	10244	D936	2440256	2384	TNP	2502016	843	D530	1948399	1410	285	2662144	2520	D223	2535018	179	D558	1990872	2458	292	2662002	2270	D852	2526957	5031	D970	2139782	1190	R396	2591387
246	2491021	18324	191	2116112	8947	D301	2749665	1385	546	2529414	1263	D848	2540281	2290	285	2630679	2520	D350	2338603	7195	D220	2442640	71	D265	2502101	289	D529	1949814	1436	286	2665145	1424	D224	2535197	9075	D559	1993330	1081	293	2664272	1350	D892	2531988	2899	D534	2141001	2247	D288	2591402
D247	2509345	11459	190	2125449	11025	D302	2753975	680	545	2530677	48501	IN	2540392	1113	286	2633684	1423	D349	2345798	12467	D221	2443291	2770	D345	2502436	774	TNP	1949847	2964	287	2666569	11133	D225	2537189	7036	D560	1994535	3544	294	2665622	35826	D833	2534887	2150	D533	2143251	1358	289	2592406
TNP	2516212	1716	31	2137135	14394	D303	2754708	1128	544	2579178	4139	D552	2542571	1594	287	2635107	11226	348	2358265	6110	D222	2446602	4690	TNP	2502891	264	D528	1951250	4465	D757	2678237	5394	D756	2544272	6207	D561	1998079	1670	295	2701876	10104	D808	2537037	4168	D532	2145129	1378	290	2609673
TNP	2517930	993	313	2152049	26780	D668	2754941	65	543	2583317	26644	D265	2544304	289	R396	2646224	81	347	2364375	56424	D223	2451330	179	D847	2503225	2916	D527	1955715	534	R736	2682838	909	D836	2550479	1624	D562	1999753	2682	296	2711980	7754	340	2542096	70650	D530	2148355	1411	291	2610803
D248	2520804	764	D839	2178947	6456	D667	2755891	2303	542	2609961	9055	D345	2544639	774	D848	2646333	1849	D800	2420813	1501	D224	2451509	9086	TNP	2506215	309	D526	1957023	3496	D758	2683865	4871	D227	2552104	5531	IN	2000321	1119	297	2719734	12148	D339	2613713	6186	D531	2150016	1414	292	2630897
R735	2520406	867	187	2185403	11737	R4	2758192	197	541	2619533	4012	TNP	2545094	264	IN	2646367	1029	D773	2422314	1865	D225	2453515	7033	D479	2506902	181	R338	1964620	1253	D772	2688744	1723	D228	2557635	176	R532	2002443	67	298	2731882	15361	338	2619899	1452	R1012	2151262	218	293	2633250
D249	2521570	2735	186	2197140	1077	D666	2758534	1449	540	2623545	2388	D847	2545428	2916	D921	2650219	1362	D812	2424195	1330	D756	2460595	6207	267	2507084	10255	D525	1960519	5097	D964	2690611	130	D229	2557851	1245	D563	2002516	2696	D299	2747243	12481	D337	2622179	6379	D526	2154054	3496	294	2634600
IN	2523000	1014	185	2198217	8589	D855	2760160	1197	539	2625933	27418	D479	2549105	181	D677	2652335	1118	D780	2425525	1352	D836	2466802	1624	268	2517384	33775	D524	1965652	1911	D799	2690877	10314	D230	2561514	5055	IN	2004371	987	D300	2759724	3465	D336	2628558	5236	D525	2157550	5097	295	2670854
TNP	2524190	1431	184	2206806	1161	307	2761453	16890	538	2653351	15090	267	2549287	10255	D908	2653453	1070	D782	2426877	1137	D227	2468427	5531	269	2551159	8251	D523	1967563	1367	D797	2701203	2773	D996	2567282	1017	D564	2005376	257	D963	2763784	799	335	2633794	12180	R338	2161650	1172	296	2680955
D250	2524305	19735	183	2207967	28162	308	2778343	18689	537	2668441	15807	268	2559587	33775	D343	2654840	4615	D725	2428712	9132	D228	2473958	176	270	2559410	13326	R790	1969057	661	D927	2703988	150	D803	2567607	492	D565	2005748	1230	D899	2764985	1421	334	2646353	1372	D524	2162683	225	297	2689575
TNP	2541811	2664	182	2236129	11038	309	2797032	13029	r354	2684203	45	269	2593362	8251	D509	2663942	419	D724	2437844	18959	D229	2474174	1245	271	2572736	9615	D522	1969719	2427	D820	2704172	3248	D231	2568301	116	566	2006978	68043	D302	2766600	678	333	2647725	8901	D523	2162908	1337	298	2702546
D251	2544427	100	181	2247167	9211	310	2810061	2140	D536	2686694	1298	270	2601613	13326	D508	2664361	170	D752	2456803	2190	D230	2475419	5058	272	2582352	1179	D521	1972146	15449	D827	2707436	196	D232	2568420	1122	567	2075021	27471	D667	2769174	2304	332	2657405	1200	R790	2165696	654	D304	2718522
D252	2544527	2924	D950	2256378	1372	311	2813278	2473	D534	2689654	1261	271	2614939	9615	D861	2664531	3835	D723	2458993	29088	D996	2481190	1017	273	2583531	12250	R5	1974936	386	D879	2707632	932	D896	2569542	1440	568	2103258	1084	R4	2771476	198	331	2658607	3495	D522	2166351	2427	R4	2720561
TNP	2544695	1431	TNP	2256455	1017	312	2815866	12858	D533	2690948	1358	272	2624555	1179	D1002	2668376	693	D794	2488083	763	D231	2482209	116	D814	2595835	1502	TNP	1974957	948	D994	2708564	637	TNP	2570469	642	R1165	2102492	3396	D666	2771818	1452	D728	2662113	6572	D521	2168778	2785	D855	2720810
IN	2546302	1014	180	2257750	27817	313	2828724	2656	D532	2692649	1384	273	2625734	12250	D553	2669076	901	D346	2488846	4444	D232	2482328	1122	274	2597337	39437	D520	1987964	7886	D1020	2709201	1318	D258	2571454	1422	569	2104342	1546	D855	2773447	1197	330	2668687	1143	D519	2171594	1004	307	2722321
R735	2549627	867	179	2285567	1270	D314	2831382	1936	D531	2694033	1414	D814	2638038	1502	D669	2670622	846	D873	2493290	125	D896	2483450	1440	275	2636774	2415	D519	1996197	1004	D828	2709540	767	D909	2572876	1497	570	2105888	27653	307	2774740	16888	329	2669830	13756	D520	2172945	899	308	2739209
D253	2550665	1750	178	2287149	36405	D315	2833318	1169	R1012	2695279	218	274	2639540	39437	D838	2671468	6617	D341	2493465	1851	D258	2485362	1422	276	2639190	3390	D518	1997201	1859	D924	2710520	524	D233	2574451	172	D571	2133836	1174	308	2791628	19424	328	2683586	8842	D518	2173844	1859	309	2758548
TNP	2551111	993	177	2323554	10736	D316	2834487	1775	D526	2698855	3496	275	2678977	2415	D737	2680028	12262	340	2497085	70761	D909	2486784	1497	277	2642580	1398	D517	1999060	278	D795	2711044	2127	D234	2574623	4262	D572	2135631	4152	309	2811052	13029	327	2693652	1086	TNP	2175702	354	310	2771577
TNP	2552106	1716	176	2334290	58709	D318	2836262	1108	R338	2706451	997	276	2681393	3390	D288	2692290	1680	D339	2568813	6186	D233	2488359	172	278	2643979	5755	TNP	1999337	354	D803	2713171	1139	D235	2578885	13215	R496	2138781	881	310	2824081	2099	326	2694740	16228	D265	2175703	280	D741	2774260
D254	2552415	1360	175	2392999	3725	D322	2837370	9206	D525	2702351	5096	277	2684783	1398	D740	2692346	440	338	2574999	1452	D234	2488531	4262	IN	2648298	1068	D265	1999338	41	D857	2714368	3578	IN	2588535	528	573	2140807	1048	311	2827224	2620	D325	2710968	1919	R5	2175703	386	311	2785327
D255	2553775	152	174	2396724	1716	R316	2845142	435	D523	2711888	244	278	2686182	5755	R396	2692949	82	D337	2577279	6379	D235	2492793	13215	D921	2650623	1381	R5	1999338	386	D907	2718847	2544	D236	2592100	1313	D574	2141856	1304	312	2829959	12858	324	2712889	28707	D516	2175998	2831	312	2787950
D256	2553927	2125	173	2398440	13998	D830	2846689	1525	R790	2713003	654	IN	2690501	1026	289	2693970	19668	D336	2583658	5236	D236	2506008	1313	D947	2652004	92	D516	1999391	3072	IN	2720008	1206	D237	2593413	405	575	2143168	10317	313	2842817	2656	D734	2741596	10787	515	2178849	2491	313	2800814
D257	2556052	6672	172	2413639	1158	D317	2848214	3936	D522	2713658	2427	D921	2692826	1381	290	2713640	1128	335	2588894	12184	D237	2507321	405	D877	2652780	812	515	2002483	2482	R396	2721391	81	D238	2593818	1630	576	2153485	66	D314	2845475	1936	R647	2751721	918	514	2181340	2883	D314	2803472
D258	2562724	4268	171	2414797	2648	R316	2851685	435	D227	2714157	539	D947	2694207	92	291	2714770	20090	334	2601437	1365	D238	2507726	1630	D788	2653592	3564	514	2004965	2881	D288	2721391	1016	D942	2595448	49	577	2153551	9740	D315	2847411	1169	319	2753937	816	513	2184223	3252	D315	2805407
D259	2566992	4631	166	2417716	38870	319	2853114	4733	D521	2716085	2828	D877	2694983	812	292	2734860	2353	333	2602802	8960	D942	2509356	49	D943	2657737	2223	513	2007846	3252	289	2722407	19648	D904	2595540	770	578	2163433	6657	D316	2848580	2201	D743	2754753	9273	512	2187475	18680	D316	2806576
D260	2571623	3072	165	2457571	15150	D749	2857848	5877	D859	2719184	1704	D788	2695795	3564	293	2737213	1350	332	2612541	1200	D904	2509448	770	D509	2659960	1148	512	2011098	18777	290	2742057	1128	D239	2596310	1074	R6	2170552	947	D317	2850781	1296	313	2764028	2650	R808	2206091	63	D317	2808777
261	2574695	8634	164	2472721	9716	324	2863725	30656	D949	2721402	1072	D943	2699940	2223	294	2738563	35825	331	2613743	3495	D239	2510218	1073	D394	2661108	1324	R808	2029811	67	291	2743187	20049	D284	2598018	1010	579	2170552	1927	D318	2853159	5948	312	2766678	12865	497	2206212	20634	R316	2808777
262	2583330	2379	TNP	2481146	1017	D325	2894383	1919	D529	2722474	1233	D509	2702163	1148	295	2774816	10101	D728	2617249	6572	D240	2511291	2007	D842	2662432	3380	497	2029932	20634	292	2763236	2352	285	2599028	2520	580	2172479	15059	319	2859107	3421	311	2779658	2385	496	2228017	2006	D318	2811155
D263	2586579	14624	163	2482437	30244	326	2896302	16227	R338	2706451	997	D394	2703311	1324	296	2784917	7754	D666	2623823	1143	D241	2513298	4923	D393	2666478	1348	496	2050566	2038	293	2765588	1350	286	2602033	1423	581	2187604	2166	D320	2862565	1146	310	2783092	641	495	2230025	2544	319	2817103
TNP	2601268	309	162	2512681	3834	327	2912531	1086	D520	2724959	796	D842	2704635	3380	297	2792671	12127	329	2624966	13756	242	2518221	18975	D392	2669043	2246	495	2052604	2544	294	2766938	35826	287	2603456	11132	582	2189770	1657	D321	2863711	335	309	2783733	13517	494	2232570	21564	D320	2820561
TNP	2601603	828	161	2516517	1342	328	2914841	8842	D229	2725755	449	D393	2708681	1348	298	2804798	13280	328	2638722	8842	R883	2537180	37	D506	2671289	4983	494	2055149	21553	295	2803192	10105	R396	2614573	81	583	2191427	2170	D322	2864046	4752	308	2797250	18635	493	2255204	38003	D321	2821707
D264	2601956	8384	160	2517946	27538	329	2923683	13745	D230	2726204	138	D392	2711246	2246	D667	2820953	2303	327	2648788	1086	D243	2537199	1779	D391	2676272	3319	493	2076702	38054	296	2813297	7754	D288	2614588	1002	584	2193597	20949	D323	2868798	7954	307	2815885	16889	D492	2293207	4565	D322	2822042
D265	2610457	88	159	2545484	6550	330	2937428	1143	D519	2726342	867	D506	2713492	4983	R4	2823254	198	326	2649876	16228	244	2538978	14300	D505	2679591	400	D492	2114756	4565	297	2821051	12156	289	2615590	17264	585	2214546	4021	324	2876752	30639	D306	2832777	1381	491	2297877	10962	D323	2826794
D266	2610545	1020	158	2552229	2069	D728	2938573	6572	D518	2727209	4540	D391	2718475	3319	D666	2823596	1449	D819	2666104	1994	245	2553278	9296	D1012	2680038	1230	491	2119426	10958	298	2833207	15361	290	2632856	1128	586	2218567	341	D819	2907391	1113	D305	2834158	1734	490	2311000	6044	324	2834739
267	2611587	12494	157	2554298	3162	331	2945156	3495	TNP	2731676	411	D505	2721794	400	D855	2825222	1197	324	2668100	30660	246	2562574	18307	D503	2681369	3317	490	2130384	6107	D299	2848568	11221	291	2633986	20099	587	2219088	2630	326	2908504	16227	R4	2834209	198	489	2317048	1158	D819	2865379
268	2624126	35653	156	2557460	49757	332	2948653	1200	TNP	2732200	309	D1012	2722241	1230	307	2826515	16886	D749	2698760	5877	261	2580881	8637	D999	2685381	1405	489	2136491	1158	D300	2859789	3465	292	2654085	2353	588	2221718	1679	327	2924733	1086	R4	2835943	198	488	2318206	4141	326	2866492
269	2659779	8251	155	2607217	11786	333	2950597	8680	D726	2732671	12779	D503	2723572	3317	308	2843401	19347	319	2704638	4729	262	2589519	2379	D501	2687387	668	488	2137649	4140	D963	2863849	799	293	2656438	1350	589	2223397	1551	328	2927043	8842	D304	2836198	1982	487	2322347	14195	327	2882722
270	2668030	24877	154	2619003	5007	334	2959277	1487	R1000	2746328	185	D999	2727584	1405	309	2862748	13029	R316	2710330	436	D847	2606674	2915	D500	2688189	3655	487	2141789	14258	D899	2865050	1421	294	2657788	35826	590	2225401	9274	329	2935885	13741	D300	2841172	3465	486	2337532	2112	328	2885032
TNP	2675265	1431	153	2624010	10231	335	2960991	11959	D740	2746390	3822	D501	2729590	668	310	2875777	2125	D317	2710331	3936	D479	2610350	180	D901	2692291	3325	486	2157037	2449	D302	2866665	610	295	2694042	10101	591	2234675	3503	330	2949626	1143	D299	2844637	12400	D485	2339646	1269	329	2893874
271	2692907	9616	152	2634241	34901	D336	2972950	5235	D755	2750819	2794	D500	2730392	3655	D741	2878339	9616	D830	2714267	1525	267	2610531	10256	D388	2696708	887	D485	2159486	1269	D304	2871255	1982	296	2704143	7753	592	2238178	29476	331	2950918	3495	298	2857037	15360	484	2340915	10486	330	2907630
272	2702524	1179	151	2669142	13027	D337	2978185	6379	D760	2754009	2539	D901	2734494	3325	311	2889108	2508	R316	2716906	436	268	2620832	32439	D862	2697597	502	484	2160755	10486	R4	2873294	198	297	2711896	12127	593	2268259	4829	332	2954415	1188	297	2872397	12133	483	2351404	1335	D728	2908775
273	2703703	12250	150	2682169	5065	338	2985307	1452	IN	2754906	549	D388	2738911	887	312	2891731	12864	D322	2715905	9206	269	2653271	8251	D279	2698368	11144	483	2171241	1335	D666	2873492	1658	298	2724023	13280	594	2273094	1353	333	2956347	8680	296	2884530	16358	482	2352739	6411	331	2915358
274	2716145	39431	149	2688563	9455	D339	2986759	3314	D736	2756548	4601	D862	2739800	502	313	2904595	2656	D318	2725111	1108	270	2661522	13328	D869	2709512	2270	482	2172576	6518	D855	2875265	1197	D304	2741130	473	595	2274447	9615	334	2965027	1629	295	2900888	10101	478	2359516	27039	332	2918855
275	2755576	2415	148	2698018	1063	340	2991040	70683	D751	2761149	2736	D279	2740571	11144	D314	2907253	1935	D316	2726219	1775	271	2676700	9617	D520	2712151	935	D481	2179865	2092	307	2876558	16890	D667	2741603	1568	596	2284062	6355	335	2967003	12182	D845	2911423	1536	TNP	2359636	534	333	2920799
276	2757992	3390	147	2699081	19188	D341	3063491	1851	D731	2763885	5184	D869	2751715	2270	D315	2909188	1169	D315	2727994	1169	272	2686318	1179	280	2713086	30254	D480	2182917	168	308	2893448	18651	R4	2743169	198	597	2290417	59144	D336	2979185	5235	D857	2914800	1136	477	2387057	1577	334	2929376
277	2761382	1398	146	2718269	12465	D873	3065392	124	r354	2769023	45	D520	2754354	935	D316	2910357	2201	D314	2729163	1935	273	2687497	12250	D281	2744266	2652	D479	2183754	1049	309	2912099	13511	D306	2743615	1182	598	2349562	3215	D337	2984420	6379	D803	2916015	1130	473	2388634	15028	335	2930837
278	2762781	4398	145	2730734	3078	D346	3065516	4425	515	2769214	2490	280	2755289	30254	D317	2912558	1296	313	2731100	2656	274	2699939	39438	282	2746918	7612	TNP	2183765	741	310	2925610	641	307	2744800	16889	599	2352777	1103	338	2991612	1452	D795	2917145	2138	472	2403662	22715	D336	2943017
D279	2767179	11144	144	2733812	8489	D794	3069941	763	514	2771704	2868	D281	2786469	2652	R316	2912558	435	312	2733756	12860	275	2739377	2415	D214	2754534	1974	TNP	2184619	309	D741	2926569	10283	308	2761689	17576	600	2353880	44337	D339	2993064	3313	D924	2919283	116	D471	2426377	1479	D337	2948253
280	2778323	2089	143	2742301	2637	D723	3070706	29076	513	2774572	3252	282	2789121	7612	D318	2914936	5948	311	2746731	2677	276	2741793	3390	IN	2754733	1944	478	2185359	27224	311	2938062	2737	309	2779265	13029	601	2398217	8169	340	2997344	70757	D825	2919721	54	470	2427856	8956	338	2955460
D281	2781338	2652	142	2744939	1142	D752	3099782	688	512	2777824	18775	D214	2796737	1974	319	2920884	3421	310	2750508	2128	277	2745183	1398	D732	2756657	40928	477	2213075	1577	312	2940914	12858	310	2792294	2125	602	2406386	1613	D341	3069869	1851	D1020	2919775	1354	D469	2436812	5243	D339	2956912
282	2783990	8016	141	2746081	22802	627	3100470	1859	R808	2796535	63	IN	2796936	1944	D320	2924342	1146	309	2752636	13029	278	2746582	4398	D221	2797587	2783	473	2214652	15027	313	2953772	2656	D741	2795112	9204	603	2408094	1598	D873	3071770	1503	D828	2920012	805	468	2442077	2021	340	2964065
D283	2792006	1968	140	2768885	1674	D724	3102329	18614	497	2796656	20635	D732	2798860	40928	D321	2925488	335	308	2765665	18652	D279	2750980	11144	IN	2799039	627	472	2229679	22712	D314	2956430	1936	311	2806695	2492	604	2409692	25569	D346	3073273	4425	D994	2921129	597	467	2444906	5093	D341	3036618
D284	2793993	1010	139	2770561	5006	D725	3120943	8969	496	2817291	2037	D221	2839790	2783	D322	2925823	4752	307	2784317	16891	280	2762124	2086	D222	2800911	4702	D471	2252391	1479	D315	2958366	1169	312	2809302	12864	605	2435261	8936	D794	3077698	763	D879	2921726	256	466	2449999	4729	D873	3038520
285	2795003	2520	138	2775567	9750	D782	3130093	1137	495	2819328	2544	D222	2843114	4702	D323	2930575	7954	D306	2801211	1184	D281	2765136	2652	D223	2805651	179	470	2253870	8956	D316	2959535	1775	313	2822166	2656	606	2444197	716	D723	3078463	29048	D820	2921982	4919	465	2454728	4573	D346	3038645
286	2798009	1424	137	2785317	1716	D780	3131230	761	494	2821873	21565	D223	2847854	179	324	2938529	30640	R4	2802643	198	282	2767788	7612	D224	2805830	9098	D469	2262826	5242	D318	2961310	1108	D314	2824824	1935	607	2444913	1731	D752	3107511	2190	D927	2926918	143	464	2459301	14117	D794	3043098
287	2799433	11132	136	2787033	10251	D773	3132061	449	493	2843438	38057	D224	2848033	9098	D819	2969169	1113	D667	2802839	2309	D284	2776021	1009	D225	2807850	7031	468	2268090	2704	D322	2962418	9206	D315	2826759	1169	608	2446645	9061	D724	3109701	18972	D797	2927088	2786	463	2474738	12724	D723	3043863
R396	2810550	81	130	2797284	21535	347	3132595	56316	D492	2881495	9973	D225	2850053	7031	326	2970282	16228	298	2806214	13280	285	2777030	2520	D756	2814928	6207	467	2271601	5276	R316	2970188	435	D316	2827928	2201	609	2455706	2012	D725	3128673	8968	D785	2929884	11830	462	2487514	1116	D752	3072935
D288	2810565	1002	129	2818819	22427	348	3188911	6109	491	2891573	10985	D756	2857131	6207	327	2986512	1086	297	2819494	12970	286	2780035	1423	D836	2821135	1624	466	2276877	6726	D830	2971737	1525	D317	2830129	1296	610	2457718	4538	D782	3137822	1137	D964	2941714	1290	461	2488630	2353	D724	3075125
289	2811567	19676	D757	2841246	3509	D349	3195020	12175	490	2902558	6107	D836	2863338	1624	328	2988822	8831	296	2832464	8620	287	2781458	11132	D227	2822760	5528	465	2283603	4573	R316	2976730	435	R316	2830129	435	r353	2462258	45	D780	3138959	761	D772	2943158	1723	452	2490983	24265	D725	3094083
290	2831245	1128	D1015	2845075	1092	D350	3207195	7195	489	2908665	1158	D227	2864963	5528	329	2997653	13757	295	2841084	10102	R396	2792575	81	D228	2828288	176	464	2288176	14116	D317	2973262	3936	D318	2832507	5948	611	2462256	49264	D773	3139790	449	D758	2944888	4821	451	2515248	7450	D782	3103915
291	2832375	20087	R736	2845424	610	D351	3215331	10243	488	2909823	4141	D228	2870491	176	330	3011410	1143	294	2851612	35826	D288	2792590	1003	D229	2828504	1245	463	2302292	13937	319	2978162	4733	319	2838455	3421	612	2511520	14004	347	3140324	56290	R736	2950187	909	450	2524106	8333	D780	3105052
292	2852462	2317	D758	2846177	4613	D352	3225574	16480	487	2913964	14261	D229	2870707	1245	D728	3012555	6572	293	2887438	1350	289	2793593	19669	D230	2829749	5055	462	2316229	1432	D749	2982896	5877	D320	2841913	1146	613	2525524	23923	348	3196614	6110	D757	2950534	4842	449	2532439	23143	D812	3106404
293	2854779	1350	D772	2850957	14387	D353	3242054	13161	486	2929215	2450	D230	2871952	5055	331	3019138	3495	292	2888788	2349	290	2813264	1128	D996	2835517	1017	461	2317661	2408	324	2988773	30656	D321	2843059	335	D614	2549447	14988	D349	3202724	12167	294	2955386	36142	448	2555582	15737	D773	3107749
294	2856129	35825	TNP	2857645	336	D354	3255215	7373	D485	2931665	1269	D996	2877720	1017	332	3022635	1200	291	2891137	20098	291	2814394	20097	D803	2835842	492	452	2320069	24319	D325	3019431	1919	D322	2843394	4755	615	2564435	3116	D350	3214891	7195	293	2991528	1350	447	2572783	930	D800	3109614
295	2892382	10105	TNP	2857977	336	D355	3262588	1860	484	2932934	10486	D803	2878045	492	333	3024579	8577	290	2911237	1128	D453	2834917	1279	D231	2836536	116	451	2344388	7468	326	3021350	16227	D323	2848149	7954	616	2568516	4422	D351	3223027	10243	292	2992878	2349	D446	2573713	1566	347	3111129
296	2902487	7754	TNP	2858376	1512	D356	3264448	6357	483	2943420	1335	D231	2878739	116	334	3033156	1354	289	2912367	19669	D454	2837483	36	D232	2836655	1122	450	2351856	8099	327	3037579	1086	324	2856103	30670	617	2572938	15630	D352	3233270	16477	291	2995227	20097	445	2576041	8197	348	3167545
297	2910241	12147	D797	2865344	2345	D357	3270805	18486	482	2944755	6518	D232	2878858	1122	335	3034737	12196	D288	2932036	1679	D455	2838527	1173	D896	2837777	894	449	2359955	23141	328	3039889	8842	D819	2886775	1994	D618	2589855	1255	D353	3249747	13166	290	3015326	1128	444	2584238	2630	D349	3173655
298	2922388	15362	D927	2867716	150	D358	3289291	1875	D858	2952024	1109	D896	2879980	894	D336	3046933	5236	R396	2932973	81	TNP	2839699	1782	D529	2838671	546	448	2383096	15753	329	3048731	13745	326	2888769	16236	D619	2591110	6803	D354	3262913	7373	289	3016456	19668	443	2586868	2131	D350	3185822
D299	2937750	12472	D820	2867886	2473	D359	3291166	6176	D846	2953133	505	D529	2880874	546	D337	3052169	6379	D737	2933716	12197	D456	2839700	33	TNP	2838704	519	447	2398849	1751	330	3062476	1143	327	2905007	1086	IN	2592224	1785	D355	3270286	1860	D288	3036124	1003	D770	2590117	7816	D351	3193955
D300	2950222	3465	TNP	2867892	534	D360	3297344	3302	D480	2953830	1014	TNP	2881389	516	338	3059376	1452	D838	2947850	6617	D457	2843166	673	D528	2839222	240	D446	2400600	1566	331	3063768	3495	328	2907317	8842	D620	2597913	27906	D356	3272146	6435	R396	3037061	81	D912	2597933	1496	D352	3210905
D301	2953723	1385	D828	2870641	11472	D361	3301356	5539	478	2955879	27217	D528	2881425	240	D339	3060828	6186	D669	2954467	1306	D619	2843839	51	D258	2839689	1422	445	2402925	11438	332	3067265	1200	329	2916159	13756	136	2625823	10252	D357	3278581	18480	287	3037127	11131	D442	2599436	166	D353	3227385
D302	2958033	680	D795	2877846	2106	D362	3306895	12667	477	2983588	1577	D258	2881892	1422	340	3067981	70780	D905	2956371	89	D458	2845884	1433	D909	2841111	1497	444	2414363	2626	333	3069209	8578	330	2929915	1143	137	2636075	1716	D358	3297061	1875	286	3048258	1414	D771	2599602	1901	D354	3240545
D303	2958766	1143	D803	2879952	1132	D363	3319562	10664	473	2985165	15026	D909	2883314	1497	D341	3140530	1851	D553	2956469	548	D459	2861524	2988	D233	2842686	172	443	2416989	2131	334	3077787	1356	D728	2931060	6572	138	2637791	9731	D359	3298936	6176	285	3050166	2520	441	2601692	3166	D355	3247918
D304	2960211	1982	D753	2882962	16363	D364	3330226	1299	472	3000191	22705	D233	2884889	172	D724	3142437	21751	D1002	2957308	806	D135	2864515	7610	D234	2842858	4262	D770	2420237	7815	335	3079370	12182	331	2937643	3495	139	2647522	5005	D360	3305114	1183	D454	3052686	1378	440	2604880	2403	D356	3249763
R4	2962250	198	IN	2897767	1257	D365	3331525	6070	D471	3022896	1479	D234	2885061	4262	D725	3164188	9135	D915	2957376	534	D460	2872125	906	D235	2847120	13215	D912	2428052	1497	D336	3091552	5235	332	2941140	1200	140	2652529	1674	D361	3306297	5626	D131	3055051	785	439	2607284	15066	D357	3256198
D305	2962499	1734	128	2899325	56091	D366	3337595	5637	470	3024375	10424	D235	2889323	13215	D782	3174021	1137	D861	2958124	3326	292	2873568	2353	IN	2856770	528	D442	2429556	166	D337	3096787	6379	333	2943084	8951	141	2654205	22820	D362	3311923	12669	D456	3056040	4553	438	2622350	12970	D358	3274551
R4	2963984	198	R846	2955398	94	D367	3343232	1956	468	3034873	2704	IN	2898973	528	D780	3175158	1352	D508	2961450	170	293	2875921	1350	D236	2860335	1313	D771	2429722	1898	338	3103993	1452	334	2952035	1102	142	2677025	1143	D363	3324592	10663	D457	3060962	16352	437	2635320	1393	D359	3276426
D306	2964233	1379	127	2955496	2483	D368	3345188	1845	467	3038384	5277	D236	2902538	1313	D812	3176510	1329	D509	2961620	1571	294	2877271	35826	D237	2861648	405	441	2431809	3241	D339	3105445	3314	335	2953496	12181	143	2678168	2638	D364	3335255	1299	D675	3077314	11700	436	2636714	5541	D360	3282605
307	2965615	16890	126	2957979	12330	D369	3347033	16924	466	3043661	4153	D237	2903851	405	D773	3177855	1865	D343	2967965	4082	295	2913525	10100	D238	2862053	1630	440	2435078	2416	340	3109726	64878	D336	2965677	5236	144	2680807	8488	D365	3336554	6071	D1001	3089014	178	D435	2645051	1690	D361	3285125
308	2982505	19364	125	2970309	13745	D370	3363957	14994	465	3047814	4573	D238	2904256	1630	D800	3179720	1501	D908	2972364	1543	296	2923625	7754	D942	2863683	49	439	2437512	15175	D1016	3174604	1086	D337	2970913	6376	145	2689295	3078	D366	3342625	5639	D284	3089196	1009	434	2646741	17642	D362	3290664
309	3001869	13029	124	2984054	10944	D371	3378951	26061	464	3052387	14107	D942	2905886	49	347	3181235	56426	D677	2973907	1121	297	2931379	12128	D904	2863775	770	438	2452687	14021	D733	3177380	10776	338	2978117	1452	146	2692373	12475	D367	3348264	1956	D239	3090840	272	433	2664383	48349	D363	3303333
310	3014898	2123	123	2995483	2208	D683	3411810	879	463	3066494	13937	D904	2905978	770	348	3237661	6110	D921	2975914	1046	298	2943507	15362	D239	2864545	1074	437	2466708	1393	TNP	3177507	3015	D339	2979569	6186	147	2704848	19204	D368	3350220	1845	D238	3091112	2730	432	2715590	1214	D364	3313997
311	3018066	2620	122	2997691	8461	TNP	3412408	279	462	3080431	1432	D239	2906748	1074	D349	3243771	12469	D1019	2978454	1194	D299	2958869	12472	D284	2866254	1009	436	2468101	5543	R375	3178381	2089	340	2986722	69331	148	2724053	1063	D369	3352065	16923	D237	3093842	385	431	2716804	1434	D365	3315296
312	3020800	12859	120	3006322	17016	D372	3413007	6445	461	3081863	2352	D284	2908457	1009	D350	3256240	7186	D848	2979786	1850	D300	2971341	3429	285	2867263	2520	D435	2476440	1691	D874	3188685	364	D341	3057823	1851	149	2725116	9444	D370	3368988	14983	D236	3094227	1283	430	2718238	10498	D366	3321367
313	3033659	2656	119	3023338	26813	D373	3419543	3377	452	3084215	24320	285	2909466	2520	D351	3264367	16950	IN	2980573	1029	D302	2975564	681	286	2870268	1423	434	2478131	17671	D794	3189049	1880	D874	3065073	1687	150	2735889	5065	D498	3383971	136	D235	3095510	8937	429	2728736	6689	D367	3327017
D314	3036317	1936	118	3050151	4164	D374	3422920	9220	439	3108535	12751	286	2912471	1423	D352	3281317	16477	R396	2981664	81	D667	2977527	2309	287	2871691	11131	433	2495802	52251	D723	3190929	15525	D697	3066765	4656	151	2740954	13027	D388	3384107	647	D234	3104505	4232	428	2735425	8020	D368	3328973
D315	3038253	1169	117	3054315	3310	D375	3432950	2371	438	3121286	14022	287	2913894	11131	D353	3297794	15357	287	2981636	11226	R4	2979834	198	R396	2882807	81	432	2548053	1275	D752	3206454	2190	TNP	3066793	2967	152	2753981	34902	D499	3386437	117	D233	3108737	152	427	2743445	1380	D369	3330818
D316	3039422	2201	116	3057625	45835	D376	3436023	16400	437	3135308	1393	r396	2925010	81	D354	3313151	7373	286	2992862	1414	D665	2980268	729	D288	2882822	1003	431	2549328	1434	D724	3208644	18968	D695	3071421	1216	153	2788883	10167	D500	3386626	2622	D232	3109295	1153	426	2745665	13736	D370	3347736
D317	3041623	1296	115	3103460	1351	D377	3452529	2595	436	3136701	5544	D288	2925025	1003	D355	3320524	1845	285	2994770	2520	307	2981594	16888	289	2883825	17264	430	2550762	10494	D725	3227612	8969	D694	3072637	579	154	2799050	5612	D501	3390711	375	D231	3110451	138	425	2759401	2399	D371	3362881
R316	3042454	435	114	3105391	7266	D378	3455124	3159	D435	3145041	1690	289	2926028	17264	D356	3322369	6435	D284	2997290	1010	308	2998482	18672	290	2901091	1128	429	2561256	7098	D782	3236744	1136	D774	3073226	1285	155	2804662	11787	D503	3395736	1113	D230	3111301	5036	424	2763042	3575	D883	3388941
R647	3042919	921	113	3112657	9871	379	3458284	35803	434	3146731	17689	290	2943294	1128	D357	3328804	18483	282	2998923	7612	309	3017154	13029	291	2902221	20093	428	2568354	8016	D780	3237880	761	TNP	3073512	804	156	2816449	49816	D392	3408272	84	D229	3116337	1245	423	2767505	9075	D372	3393087
D318	3044001	5948	TNP	3119286	642	380	3494087	2908	433	3164420	52899	291	2944424	20093	D358	3347287	1875	D281	3006535	2652	310	3030183	2095	292	2922314	2353	427	2576370	1380	D773	3238711	449	D872	3088793	3001	157	2866266	3162	D396	3419909	73	D980	3117583	59	422	2776580	2436	D373	3399698
319	3049949	3421	D840	3122528	3066	381	3496995	16001	432	3217319	1275	292	2964517	2353	D359	3349162	6177	280	3010113	2086	D167	3032843	280	293	2924667	1350	426	2578590	13698	347	3239245	56307	D527	3091794	442	158	2869429	2057	D397	3423883	1931	D228	3117642	487	421	2779016	18798	D374	3403075
D320	3053407	1146	TNP	3124782	306	D382	3512999	1630	431	3218594	1434	293	2966870	1350	D360	3355341	3302	D279	3012199	11144	D741	3034089	9602	294	2926017	35826	425	2592288	2348	348	3295552	6110	D528	3092236	1719	159	2871681	6550	D947	3425814	1151	D227	3118129	5521	420	2797814	1367	D375	3413107
D321	3054553	335	TNP	3125185	336	383	3514629	8401	430	3220028	10494	294	2968220	35826	D361	3359354	5539	278	3023343	4399	D345	3044011	1059	295	2962271	10100	424	2594636	3657	D349	3301662	12167	TNP	3092391	2967	160	2878231	34731	D399	3427088	196	D836	3123651	435	419	2799181	11479	D376	3416180
D322	3054888	4752	D260	3125594	3455	384	3523030	1170	429	3230522	7098	295	3004474	10100	D362	3364893	12669	277	3027742	1398	311	3046318	2623	296	2972371	7754	423	2599181	9075	D350	3313829	7195	D529	3093955	1436	161	2913049	1342	D400	3428311	1745	D224	3124098	9030	418	2810668	8079	D377	3433062
D323	3059640	7946	112	3129049	8426	385	3524200	44629	428	3237620	8001	296	3014574	7754	D363	3377562	10664	276	3029141	3389	312	3049056	12864	297	2980125	12141	422	2608256	2436	D351	3321965	10238	D733	3095396	11017	162	2914392	3429	D975	3430336	840	D225	3124145	6991	417	2830714	18416	D378	3435657
324	3067586	30641	IN	3129646	2049	386	3568829	2430	451	3245714	7461	297	3022328	12141	D364	3388226	1299	275	3032531	2415	313	3061920	2656	298	2992266	15361	421	2610692	18797	D352	3332203	16480	TNP	3103271	3015	163	2917821	30514	D401	3431176	1545	D223	3133128	181	416	2849624	30487	379	3438817
D325	3098229	1919	IN	3133616	1467	387	3571259	13387	450	3253175	8098	298	3034469	15361	D365	3389525	6070	274	3034946	39438	D314	3064578	1935	D299	3007627	12466	420	2629489	1367	D353	3348683	13167	R375	3103323	2089	164	2948335	8064	D1022	3432893	1099	D222	3133345	4683	415	2881358	10517	380	3473898
326	3100148	16227	TNP	3137540	309	R456	3584823	60	449	3261273	23145	D299	3049830	12466	D366	3395595	5650	273	3074576	12250	D315	3066513	1169	D300	3020093	3429	419	2630856	11495	D354	3361850	7373	D998	3106413	1383	165	2956399	15150	D403	3434324	2443	D221	3138569	2784	D412	2891875	2043	381	3476807
327	3116377	1086	D479	3137666	2560	404	3584883	9962	448	3284418	15711	D300	3062296	3429	D367	3401245	1956	272	3086826	1179	D316	3067682	1775	D302	3025282	1356	418	2642359	8077	D355	3369223	1821	IN	3106744	1122	166	2972536	38870	IN	3435519	1218	D220	3141906	4303	D690	2892873	920	383	3492914
328	3118687	8842	TNP	3137875	828	405	3594845	2610	447	3300129	1751	D302	3067485	1356	D368	3403201	1845	271	3088006	9617	D318	3069457	1108	D1017	3026743	410	417	2650436	18415	D356	3371044	6435	D781	3108078	8575	TNP	3012019	741	D371	3436767	26048	D219	3146889	2536	414	2893918	16074	384	3501315
329	3127529	13745	111	3140503	18625	406	3597455	36083	D446	3301880	1566	D1017	3068946	410	D369	3405046	16920	270	3097623	13326	D322	3070565	9206	D899	3027153	470	416	2669344	30559	D357	3377479	18357	TNP	3108223	3018	D167	3012024	280	D372	3466199	6452	D218	3149425	2365	D413	2909994	4845	385	3502485
330	3141274	1143	110	3159128	10977	R754	3641511	9264	445	3304205	11445	D899	3069356	470	D370	3421966	15146	269	3110949	8250	R316	3070565	435	D304	3030437	1982	415	2699903	10555	D358	3395836	1875	R375	3109100	2089	D168	3012312	508	D373	3472742	3377	D217	3153647	5820	411	2924796	24210	386	3547136
331	3142562	3495	109	3170105	2388	407	3633538	28199	444	3315650	2624	D304	3072640	1982	D371	3437112	25981	268	3119199	32442	D830	3079884	1525	R4	3032476	197	414	2710458	16138	D359	3397711	6176	D890	3116674	622	TNP	3012873	309	D374	3476119	9222	D216	3159467	5736	410	2949604	17081	387	3549566
332	3146059	1200	108	3172493	17882	408	3661737	2059	443	3318274	2155	R4	3074679	197	D372	3464709	6366	267	3151686	10302	R316	3079884	435	D666	3032674	1658	D413	2726596	4845	D360	3403889	3301	D984	3118239	1048	D169	3012919	303	D375	3486151	2371	R735	3165385	868	D409	2969396	23627	R456	3563126
333	3148005	9091	107	3190684	7015	D409	3663796	23715	D865	3321477	1620	D666	3074877	1658	D373	3471166	3356	D729	3162430	48	D317	3081409	3936	D855	3034447	1197	D412	2732167	2138	D361	3407899	5540	D981	3119573	486	D170	3013285	936	D376	3489224	16400	D815	3166240	8859	408	2993025	2059	404	3563186
334	3157096	1441	106	3197701	1143	410	3687511	17151	441	3323099	3241	D855	3076650	1197	D374	3474522	9222	TNP	3162509	840	319	3086309	4733	307	3035740	16889	411	2734813	24401	D362	3413439	12668	IN	3121180	993	171	3014492	2648	D377	3505730	2595	R735	3174239	868	407	2995084	28068	405	3573148
335	3158941	12183	105	3198845	14444	411	3705260	24402	440	3326362	2411	307	3077943	16889	D375	3484554	2371	D265	3162594	88	D749	3091043	5877	308	3052629	18647	410	2759811	17181	D363	3426107	10665	D794	3123139	3052	172	3017140	1158	D378	3508325	3159	D1003	3175542	1374	R754	3015310	9264	406	3575758
D336	3171124	5235	104	3213919	1678	D412	3730170	2141	427	3328801	1494	308	3094832	18647	D376	3487627	16814	D266	3162682	1017	324	3096920	30660	309	3071276	13029	D409	2776992	23715	D364	3436772	1299	TNP	3124810	981	173	3018962	15166	379	3511485	35062	D248	3178604	639	406	3023152	36084	R754	3604815
D337	3176359	6379	103	3215597	9036	D413	3733037	4845	426	3331135	13695	309	3113479	13029	D377	3504507	2595	TNP	3163381	264	D819	3127582	1994	310	3084305	2125	408	2800707	2059	D365	3438071	6070	IN	3137180	789	174	3034128	1716	380	3546547	2906	D252	3179251	1689	405	3059236	2610	407	3611841
338	3183566	1452	102	3224633	1585	414	3737882	16139	425	3344830	2348	310	3126508	2125	D378	3507102	3160	262	3170153	2379	326	3129576	16228	311	3087471	2621	407	2802766	28188	D366	3444141	5640	D916	3138551	1418	175	3035844	3725	381	3549453	15999	D251	3180940	100	404	3061847	9964	408	3640162
D339	3185018	3313	101	3226218	13204	415	3754021	10555	424	3347178	3621	311	3129674	2621	379	3510263	32608	261	3172532	8637	327	3145806	1086	312	3090207	12858	R754	2822980	9206	D367	3449781	1956	IN	3138647	1316	176	3039569	58729	D382	3565455	1630	D889	3181040	3846	r456	3071811	60	D409	3642221
340	3189298	70647	100	3239422	20169	416	3764576	30559	423	3351687	9075	312	3132410	12858	380	3542871	2909	246	3181169	18307	328	3148116	8842	313	3103065	2650	406	2830954	36084	D368	3451737	1845	D1023	3139971	308	177	3098298	11617	383	3567085	8400	D928	3185369	2365	387	3072048	13389	410	3665936
D341	3261715	1851	99	3259591	15678	417	3795628	18414	422	3360762	2436	313	3145268	2650	381	3545780	15986	245	3199476	9296	329	3156958	13756	D743	3105717	9273	405	2867038	2610	D369	3453582	16923	TNP	3140063	186	178	3109915	35524	384	3575485	1170	D1000	3187734	1401	386	3085438	2433	411	3683703
D342	3263595	12540	D98	3275269	1604	418	3814042	8077	421	3363198	18795	D743	3147920	9273	383	3561888	8401	244	3208772	15003	330	3170714	1143	319	3114990	816	404	2869648	9959	D370	3470505	15159	D724	3144994	21750	179	3145751	1270	385	3576655	44646	D215	3189136	5203	385	3087871	44655	414	3708378
D343	3276160	118	97	3276873	2557	419	3822127	11476	420	3381993	1367	319	3157193	816	384	3570289	1170	D243	3223775	204	D728	3171859	6572	R647	3116488	918	R456	2879607	60	D371	3485664	26057	D725	3166744	9118	180	3147021	49346	386	3621301	2430	D214	3194488	1974	384	3132529	1170	415	3723784
TNP	3276200	309	96	3279932	3679	420	3833603	1367	419	3383360	11485	R647	3158174	918	385	3571459	44650	R883	3223962	37	331	3178442	3495	D783	3117709	6109	387	2879844	13381	D883	3511721	3978	D782	3176560	1137	181	3196367	14049	387	3623731	13381	282	3196466	7612	383	3133699	8401	416	3734339
TNP	3276622	741	95	3284358	17557	421	3834970	18794	418	3394853	8077	D783	3159912	6109	386	3616109	2430	D388	3229851	414	332	3181939	1200	D321	3123818	3331	386	2893225	2430	D372	3515867	6452	D780	3177697	1349	182	3210416	11029	r456	3637289	60	D281	3204078	2652	D382	3142100	1630	417	3765358
D344	3277379	3696	D735	3302884	4104	422	3853764	2436	417	3402930	18418	D321	3166021	3331	387	3618539	13389	D668	3230913	786	333	3183905	8973	R647	3127733	918	385	2895655	44629	D373	3522410	3377	D812	3179046	1329	183	3221445	28165	404	3637349	9963	280	3207656	2086	381	3143733	15999	418	3783772
D345	3281923	1021	93	3306988	7121	423	3856200	9075	416	3421841	30544	D734	3169352	12279	R456	3632105	60	D746	3232728	649	334	3192878	1310	D734	3127149	12259	384	2940284	1170	D374	3525787	9222	D773	3180391	1865	184	3249610	1161	405	3647312	2610	D279	3209742	11144	380	3159733	2863	419	3791857
D346	3283148	1096	92	3314109	15232	424	3866163	3633	415	3452385	10556	R647	3169419	921	404	3632165	9962	R883	3233372	37	335	3194563	12181	324	3139408	28711	383	2941454	8401	D375	3535819	2371	D800	3182256	1501	185	3250771	8591	406	3649922	36084	278	3220886	4399	379	3170481	33077	420	3803353
347	3284244	33870	D91	3329341	16860	425	3869796	2333	414	3462941	15407	324	3192053	28711	405	3642127	2610	242	3233377	18989	D336	3206744	5236	D325	3168121	1919	D382	2949855	1630	D376	3538892	16530	347	3183771	56315	186	3259362	1077	R754	3678980	9264	277	3225285	1398	D378	3244749	3223	421	3804720
348	3318114	6110	D90	3346201	1243	426	3872129	13695	411	3478348	24675	D325	3220766	1919	406	3644737	36084	D241	3252366	4916	D337	3211980	6379	326	3170040	16228	381	2951488	16000	D377	3555426	2595	348	3240086	6110	187	3260439	15613	407	3686006	28190	276	3226684	3389	D376	3247994	16333	422	3823515
D349	3324224	12167	D89	3347494	21094	427	3886664	1380	410	3503620	17162	326	3222685	16228	R754	3644737	9206	D240	3257282	2007	338	3219187	1452	327	3186270	1086	380	2967488	2909	D378	3558021	3159	D349	3246196	12469	188	3276052	28071	408	3714196	2059	275	3230074	2415	D375	3265028	2371	423	3825951
D350	3336391	7195	D88	3368588	7947	428	3888044	8013	D409	3520782	23715	327	3238915	1086	407	3680821	28321	213	3259457	2358	D339	3220639	6186	328	3188580	8842	379	2970397	33089	379	3561181	35080	D350	3258665	7192	189	3304643	14409	D409	3716255	23718	274	3232489	39438	D374	3268209	9267	424	3835914
D351	3344527	10243	D87	3376535	4410	429	3896057	7230	408	3544497	2059	328	3241225	8842	408	3709142	2059	212	3262708	42674	340	3227792	70770	329	3197422	13756	D378	3003486	3158	380	3596261	2908	D351	3266798	10244	190	3319704	11024	410	3739973	17151	D814	3271927	1502	D373	3277476	3376	425	3839559
D352	3354770	16480	D86	3380945	8237	430	3903287	10493	407	3546556	28200	329	3250067	13756	D409	3711201	23706	211	3305382	52094	D341	3300333	1851	330	3211178	1143	D377	3006644	2595	381	3599169	15998	D352	3277042	16477	191	3331118	8933	411	3757722	24670	273	3273483	12250	D372	3280943	6452	426	3841907
D353	3371250	13176	D85	3389182	2032	431	3913780	1434	R754	3566783	9264	330	3263823	1143	410	3734907	17157	210	3358069	6477	D892	3302728	2027	D728	3212323	6572	D376	3009345	16339	D382	3615170	1630	D353	3293519	13161	192	3340051	1405	414	3782392	15428	272	3285733	1179	D371	3287395	25870	427	3856442
D354	3384426	7373	D84	3393016	4719	432	3915214	1275	406	3574756	36083	D728	3264968	6572	411	3752662	24675	209	3364546	6114	D882	3304755	4468	331	3218906	3495	D375	3026383	2371	383	3616800	8400	D354	3306680	7373	193	3341457	35604	415	3797820	10555	271	3286913	9617	D395	3313265	1330	428	3857822
D355	3391799	1860	D83	3397735	2578	433	3916489	52256	405	3610839	2610	331	3271551	3495	414	3777337	15405	208	3371279	12279	D852	3311712	1276	332	3222403	1200	D374	3029564	9222	384	3625200	1170	D355	3314053	1845	D194	3377400	223	416	3808375	30560	270	3296530	13328	D388	3315268	707	429	3865835
D356	3393659	6435	D82	3400313	2126	434	3968745	17689	404	3613449	9962	332	3275048	1200	415	3792742	10556	207	3383559	1017	D873	3313306	2835	333	3224369	8971	D373	3038786	3377	385	3626370	44652	D356	3315898	6435	195	3377623	2845	417	3839428	18427	269	3309858	8250	D498	3315975	114	430	3872933
D357	3400094	18356	81	3402439	8806	D435	3986434	1691	R456	3623411	60	333	3277014	8971	416	3803298	30523	206	3384577	5514	D346	3316141	4444	334	3233340	1485	D372	3042254	10967	386	3671022	2430	D357	3322333	18487	196	3380468	5469	418	3857855	8077	268	3318108	34272	D370	3316089	14090	431	3883395
D358	3418450	1875	80	3411917	2277	436	3990921	5543	387	3623648	13388	334	3285985	1440	417	3834314	18417	205	3390091	1053	D781	3320585	8575	335	3235052	12180	D371	3053579	26029	387	3673452	13381	D358	3340820	1875	197	3386928	29303	419	3865940	11477	267	3352425	10302	D369	3331379	16738	432	3884829
D359	3420325	7849	79	3414194	4360	437	3996464	1393	386	3637036	2430	335	3287829	12180	418	3852731	8077	204	3391144	5262	R375	3321607	2089	D336	3247232	5236	D403	3079608	1525	R456	3687010	60	D359	3342695	6177	198	3416231	9332	420	3877417	1367	D729	3363166	2595	D368	3349606	1777	433	3886104
TNP	3423249	1431	78	3418554	1655	438	3997858	13996	385	3639466	44647	D336	3300009	5236	419	3860815	11483	203	3396406	5781	D890	3329181	622	D337	3252468	6379	D1022	3081332	1129	404	3687070	9960	D360	3348874	3302	199	3425563	43674	421	3878784	18798	D764	3365761	15859	D367	3351383	1956	434	3939006
D360	3428176	1811	77	3420210	1056	439	4011854	22684	384	3684113	1170	D337	3305245	6379	420	3872298	1367	202	3402187	7043	D984	3330746	1048	338	3259675	1452	D401	3082633	1195	405	3697030	2610	D361	3352885	5540	200	3469237	17442	422	3897582	2436	D891	3382658	1910	D366	3353339	5580	D435	3956695
D361	3430696	5539	76	3421267	2503	440	4034556	2408	383	3685283	8399	338	3312452	1452	421	3873665	18795	201	3409230	1245	D981	3332080	486	D339	3261127	6185	D400	3083829	1116	406	3699640	36083	D362	3358425	12670	201	3486679	1245	423	3900018	9075	D968	3384996	1513	D365	3358919	6070	436	3961181
D362	3436235	12671	75	3423775	10785	441	4036986	3241	381	3693804	15986	D339	3313904	6185	422	3892460	2436	200	3410476	17423	D733	3332576	10776	340	3268279	70794	D948	3085717	221	R754	3728697	9206	D363	3371095	10664	202	3487925	7042	424	3909981	3663	D860	3386509	3514	D364	3364990	1299	437	3966723
D363	3448906	10664	D74	3434560	3391	D771	4045144	1898	380	3709790	2908	340	3321056	70794	423	3894896	9074	199	3427899	43672	R375	3333577	2089	D341	3340841	1851	D399	3087870	1277	407	3735723	28319	D364	3381759	1299	203	3494967	5785	425	3913644	2348	D810	3390023	9218	D363	3366289	10664	438	3968117
D364	3459570	1299	73	3437951	1775	443	4048314	2131	379	3712698	35079	D341	3393618	1851	424	3904858	3639	198	3471571	9333	D874	3343881	364	D873	3342742	125	D947	3089265	1332	408	3764042	2059	D365	3383058	6070	204	3500756	5254	426	3915992	13696	D744	3399241	14215	D362	3376953	12674	439	3982123
D365	3460869	6071	72	3439726	1245	444	4050445	2627	D378	3747777	3159	D873	3395519	125	425	3908497	2348	197	3480904	29300	D794	3344245	3820	D346	3342867	4409	D397	3090597	892	D409	3766101	23716	D366	3389128	5647	205	3506010	1053	427	3930528	1380	262	3414326	2379	D361	3389627	5498	440	4015439
D366	3466940	5640	71	3440971	8567	445	4053072	11520	D377	3750936	2595	D346	3395644	4409	426	3910845	13695	196	3511193	5469	D723	3348067	29101	D794	3347276	763	D788	3093059	94	410	3789817	17176	D367	3394775	1956	206	3507063	5510	428	3931908	8018	261	3416705	8637	D360	3397767	1183	441	4017884
D367	3472580	1956	70	3449538	5373	D446	4065351	1566	D376	3753582	16537	D794	3400053	763	427	3925380	1496	195	3516662	2845	D752	3377168	2190	D723	3348041	29228	D396	3093949	706	411	3807591	24407	D368	3396731	1845	207	3512574	1014	429	3939926	7230	246	3425342	18310	D359	3398953	6831	D442	4021305
D368	3474536	1845	69	3454911	9844	447	4066917	1751	D375	3770821	2371	D723	3400818	29228	440	3926904	2422	D194	3519507	1126	D724	3379358	18959	D752	3377269	2190	D395	3094657	5745	D412	3832506	2137	D369	3398576	16921	208	3513589	12281	430	3947156	10492	245	3443652	9296	D358	3405784	1875	D771	4021471
D369	3476381	16922	68	3464755	7781	448	4068668	15684	D374	3774002	9222	D752	3430046	2190	D266	3931940	1017	D805	3520633	1505	D725	3398317	9135	D724	3379459	18959	D394	3100402	161	D413	3835369	4845	D370	3415497	14986	209	3526489	6114	431	3957648	1434	244	3452948	15004	D357	3407659	16579	D912	4023371
D370	3493303	14993	67	3472536	1002	449	4084352	23140	D373	3783224	3377	D724	3432236	18959	D265	3932957	88	193	3522193	32409	D782	3408150	1137	D725	3398418	9135	D842	3100563	2988	414	3840214	16145	D371	3430483	26065	210	3532603	6480	432	3959082	1275	D243	3467952	205	D356	3425867	6371	D770	4024879
D371	3508296	26029	66	3473538	6507	450	4107492	8099	D372	3786755	6450	D725	3451195	9135	441	3933159	3240	192	3554602	1406	D780	3409287	1352	D782	3408251	1137	D507	3105264	64	415	3856359	10555	D372	3460769	2508	211	3539676	52127	433	3960357	52259	R883	3468140	37	D355	3432248	1860	443	4033812
D372	3534683	10967	65	3480376	7762	451	4115591	7450	D809	3799659	694	D782	3461028	1137	D865	3936401	1621	191	3556008	8942	D812	3410639	1330	D780	3409388	1352	D392	3105848	1956	416	3866914	30570	D373	3463431	3377	212	3591803	44381	434	4012616	17689	D862	3468160	3550	D354	3434108	7373	444	4035943
D373	3545741	3377	64	3488138	17452	452	4123041	24334	IN	3799693	621	D780	3462165	1352	443	3939094	2131	190	3565340	11026	D773	3411985	1865	D812	3410740	1330	D787	3109825	12087	417	3897977	18415	D374	3466808	9222	TNP	3629085	1431	D435	4030305	1690	D1007	3471762	1621	D353	3441481	13154	445	4038567
D374	3549118	9222	701	3506912	2527	461	4147375	2352	D371	3801928	26072	D812	3463517	1330	444	3941225	2624	189	3577027	14409	D800	3413850	1501	D773	3412086	1865	D500	3122046	3651	418	3916392	8077	D375	3476840	2371	213	3637077	2356	436	4034791	5543	D952	3473383	1198	D352	3456685	15702	D446	4050765
D375	3559150	2371	702	3510060	24986	462	4149727	1432	D370	3828000	15146	D773	3464863	1865	445	3943849	11443	188	3591956	32355	347	3415365	56431	D800	3413951	1501	D499	3125769	1989	419	3924477	11507	D376	3479913	15237	D214	3639594	1999	437	4040334	1393	D389	3474625	406	D351	3475004	10226	447	4052331
D376	3562223	16336	703	3535047	1155	463	4151159	13937	D369	3843146	16918	D800	3466728	1501	D446	3956051	1566	D801	3624316	5914	348	3471796	6110	347	3415466	56425	D388	3128470	948	420	3935984	1367	D377	3495157	2595	IN	3639818	1944	438	4041728	14011	D668	3475162	786	D350	3486172	6627	448	4054082
D377	3578665	2595	704	3536203	16284	464	4165096	14116	D368	3860064	1845	347	3468243	56425	447	3957617	1751	187	3630231	11752	D349	3477906	12469	348	3471891	6110	D498	3129418	136	421	3937351	18797	D378	3497752	3159	D215	3641742	5175	439	4055739	33529	D737	3475948	10621	D349	3492799	11127	449	4069792
D378	3581260	3159	705	3552487	1290	465	4179212	4573	D367	3861909	1956	348	3524668	6110	448	3959368	15710	186	3641983	1077	D350	3490375	7192	D349	3478001	12466	D370	3129554	14994	422	3956148	2436	379	3500911	32590	D216	3646917	1983	D906	4089560	1032	D813	3488566	4557	348	3503926	6110	450	4092938
379	3584420	33088	706	3553777	19590	466	4183785	6726	D366	3863865	5650	D349	3530778	12466	449	3975078	23146	185	3643060	8594	D351	3498508	10244	D350	3490467	7186	D369	3144548	16922	423	3958584	9074	380	3533501	2908	D217	3648900	5819	440	4090597	2411	D669	3493123	3374	347	3510036	55307	451	4101036
380	3617508	2909	707	3573859	30341	467	4190511	5303	D365	3869515	6072	D350	3543244	7186	450	3998224	8098	184	3651654	1161	D352	3508752	16474	D351	3498594	10244	D368	3161470	1845	424	3968546	3675	381	3536409	15985	D218	3656576	2363	441	4093030	3241	D746	3496497	12425	D773	3565428	449	452	4108524
381	3620417	16000	708	3604203	1117	468	4196621	2704	D364	3875587	1299	D351	3551371	10244	451	4006322	7458	183	3652815	28150	D353	3525226	15351	D352	3508838	16477	D367	3163315	1956	425	3972221	2404	383	3552516	8401	D219	3658939	2538	D442	4096451	166	R883	3508917	37	D780	3565947	761	461	4132854
D382	3636420	1630	709	3605328	8880	D469	4199347	5242	D363	3876886	10664	D352	3561615	16477	428	4013873	8013	182	3680965	11039	D354	3540577	7373	D353	3525315	15352	D366	3165271	5640	426	3975595	13767	384	3560917	1170	D220	3662156	4304	D771	4096617	1895	242	3508922	20010	D782	3566708	1137	462	4135206
383	3638050	8401	710	3614208	20507	470	4204589	8954	D362	3887550	13430	D353	3578092	15352	429	4021886	7230	181	3692004	9157	D355	3547950	1845	D354	3540667	7373	D365	3170911	6071	427	3990202	1380	385	3562087	44647	D221	3667013	2785	443	4099629	2131	D240	3528932	1032	D725	3568131	9073	463	4136638
384	3646451	1170	711	3634715	24753	D471	4213543	1479	D361	3900980	5540	D354	3593444	7373	430	4029116	10461	180	3701161	27870	D356	3549795	6435	D355	3548040	1845	D364	3176982	1299	428	3991582	8014	386	3606734	2430	D222	3670339	4684	444	4101760	2626	213	3530132	2358	D724	3577204	17004	464	4150575
385	3647621	44629	712	3659468	10696	472	4215022	22720	D360	3907228	1810	D355	3600817	1845	431	4039577	1434	179	3729031	1270	D357	3556230	18362	D356	3549885	6434	D363	3178281	10664	429	3999596	7231	387	3609164	13370	D223	3675061	179	445	4104387	11520	212	3533383	42705	D752	3594211	2303	465	4164692
386	3692250	2430	713	3670164	18015	IN	4239193	1011	TNP	3909048	741	D356	3602662	6434	432	4041011	1275	178	3730613	36406	D358	3574592	1875	D357	3556319	18362	D362	3188945	12671	430	4006827	10493	R456	3622711	60	D224	3675240	9052	D446	4116666	1566	211	3576088	52094	D723	3598701	26133	466	4169264
387	3694680	13381	714	3688993	15536	D933	4242226	302	TNP	3909902	309	D357	3609096	18362	433	4042286	52258	177	3767019	10735	D359	3576467	6177	D358	3574681	1875	D361	3201616	5539	431	4017320	1434	404	3622771	9962	D225	3677235	7024	447	4118232	1751	210	3628775	6474	D794	3624836	763	467	4175990
r456	3708238	61	715	3704529	2025	D919	4243414	269	D343	3910133	118	D358	3627458	1875	434	4094544	17689	176	3777754	58728	D360	3582646	1183	D359	3576556	6177	D360	3207863	1811	432	4018754	1275	405	3632733	2610	D226	3684310	8076	448	4119983	15737	209	3635249	6116	D346	3625599	4388	468	4182074
D388	3708430	262	716	3706554	1192	473	4247909	15043	D359	3910279	6177	D359	3629333	6177	D435	4112233	1690	175	3836482	3725	D361	3583829	5626	D360	3582735	3302	D359	3209677	6176	433	4020029	52267	406	3635343	36048	D227	3692386	5521	449	4135720	23140	208	3641984	12279	D341	3630016	1851	470	4184851
D389	3708692	1161	717	3708935	2465	477	4262952	1577	D358	3916456	1875	D360	3635512	3302	436	4116719	5544	174	3840207	1716	D362	3589455	12670	D361	3586746	5540	D358	3215853	1875	434	4072296	17689	R754	3664365	9264	D228	3697907	1209	450	4158860	8098	207	3654264	1017	340	3633635	66710	D471	4195252
D390	3709853	2187	720	3711400	2714	478	4265021	26318	D357	3918331	18487	D361	3639523	5540	437	4122263	1393	173	3841923	14002	D363	3602125	10664	D362	3592286	12668	D357	3217728	18356	D435	4089985	1690	407	3671391	28321	D229	3699128	1245	451	4166958	7450	206	3655282	5514	D339	3701313	3314	472	4196731
D391	3712986	22042	721	3714624	14075	D903	4291339	1849	D356	3936818	6435	D362	3645063	12668	438	4123657	13984	172	3857126	1158	D364	3612789	1299	D363	3604954	10664	D356	3236084	6435	436	4094470	5543	408	3699712	2059	D230	3700373	5036	452	4174408	24326	205	3660796	1053	338	3704627	1452	IN	4219485
D392	3735028	2938	722	3728699	3918	D480	4294356	1014	D355	3943253	1860	D363	3657731	10664	439	4137641	12756	171	3858284	2648	D365	3614088	6070	D364	3615618	1299	D355	3242519	1860	437	4100013	1393	D409	3701771	23716	D231	3706124	138	461	4198734	2352	204	3661849	5262	D337	3706892	6349	D798	4221868
D393	3739266	5410	1	3733198	6325	D846	4295562	505	D354	3945113	7373	D364	3668395	1299	452	4150397	24318	166	3861203	38882	D366	3620158	5650	D365	3616917	6070	D354	3244379	7373	438	4101407	13996	410	3725487	17175	D232	3706265	1152	462	4201086	1432	203	3667111	5781	D336	3713241	2156	D777	4223863
D394	3744676	161	2	3739523	10473	D858	4296067	1110	D353	3952486	13160	D365	3669694	6070	461	4174715	2352	165	3901071	15103	D367	3625808	1956	D366	3622987	5650	D353	3251752	13176	439	4115403	15188	411	3743260	24675	D233	3707822	151	463	4202518	13937	202	3672892	7057	335	3721744	10446	D919	4226223
D395	3744837	5745	3	3749996	12816	482	4297928	6516	D352	3965646	16474	D366	3675764	5650	462	4177067	1432	164	3916174	8357	D368	3627764	1845	D367	3628637	1956	D352	3264928	16477	440	4130609	2479	414	3767935	15407	D234	3707973	4225	464	4216455	14116	201	3679949	1245	334	3732785	1032	D933	4226940
D396	3750584	1548	4	3763215	1039	483	4304444	1335	D351	3982120	10244	D367	3681414	1956	463	4178499	13938	163	3924531	30440	D369	3629609	16914	D368	3630593	1845	D351	3281405	10269	D957	4133158	1952	415	3783342	10556	D235	3712256	8944	465	4230571	4573	200	3681195	17424	333	3733818	8660	473	4230162
D397	3752132	2537	5	3764768	9353	484	4305779	10486	D350	3993305	7192	D368	3683370	1845	464	4192437	14077	162	3954971	3490	D370	3646523	14992	D369	3632438	16912	D350	3292615	7195	441	4135141	3241	416	3793898	30559	IN	3717763	528	466	4235144	6726	199	3698619	43723	329	3744667	13715	477	4245334
D398	3754669	3551	6	3774121	4144	D485	4316265	1269	D349	4000497	12167	D369	3685215	16912	D500	4206563	77	161	3958463	1342	D371	3661515	26016	D370	3649350	15145	D349	3299810	12167	D912	4145345	1508	417	3824950	18417	D236	3721200	1292	467	4241870	5276	198	3742342	9333	332	3759321	1200	478	4247403
TNP	3755306	1146	7	3778265	3242	486	4317534	2449	348	4012664	6109	D370	3702127	15145	D499	4206712	118	160	3959892	27540	D372	3687889	10965	D371	3664495	26030	348	3311977	6110	D770	4146853	7814	418	3843367	8077	D237	3722492	385	468	4247953	2705	197	3751675	29303	331	3760523	3335	D903	4275568
TNP	3756867	228	8	3781507	2182	487	4320973	14259	347	4018773	56436	D371	3717272	26030	465	4211133	4728	159	3987432	6550	D373	3698945	3377	D809	3690525	8428	347	3318087	56295	443	4155785	2131	419	3851452	11486	D238	3722877	2735	D469	4250680	5242	196	3781967	5469	330	3764007	1143	D696	4277672
D399	3758336	166	R570	3782894	794	488	4335232	4140	D773	4075294	449	D809	3743302	8428	466	4215861	6726	158	3994177	2052	D374	3702322	9222	IN	3691382	621	D773	3374467	449	444	4157916	2625	420	3862938	1367	D239	3725612	270	470	4255922	8954	195	3787436	2845	328	3765150	8776	D846	4279737
D400	3758502	5832	D9	3784450	1461	489	4339372	1158	D780	4075813	761	D372	3751897	6460	467	4222587	5277	157	3996229	3162	D375	3712354	2371	D372	3699120	6460	D780	3374986	761	445	4160541	11475	421	3864305	18795	D240	3725882	2007	D471	4264876	1479	D194	3790281	223	327	3775150	1086	482	4282722
D401	3764334	98	D1021	3785911	388	490	4340530	6107	D782	4076574	1137	D373	3758511	3377	468	4228671	2704	156	3999391	49763	D376	3715427	16601	D373	3705734	3377	D782	3375747	1136	D446	4172775	1566	422	3883100	2436	D241	3727889	4921	472	4266355	19193	193	3790843	32419	326	3776238	14918	483	4289298
D402	3764459	1754	D10	3787139	1033	491	4346637	10964	D725	4078409	9137	D374	3761888	9222	470	4231449	10402	155	4049154	11787	D377	3732037	2592	D374	3709111	9222	D725	3377581	9136	447	4174341	1751	423	3885536	9075	242	3732810	18962	473	4285548	15027	192	3823262	1406	D325	3791156	1919	484	4290633
D403	3766213	2737	D11	3788185	47	D492	4357706	4565	D724	4087546	18957	D375	3771920	2371	D471	4241851	1479	154	4060941	5107	D378	3734629	3171	D375	3719143	2371	D724	3386717	18959	448	4176092	15701	424	3895499	3679	r883	3751756		477	4300575	1577	191	3824668	8942	324	3793077	30644	D485	4301119
R456	3768890	61	D793	3791719	1398	493	4362271	38056	D752	4106503	2190	D376	3774993	16673	472	4243330	22705	153	4066048	10212	379	3737801	35819	D376	3722216	16673	D752	3405676	2190	449	4191793	23141	425	3899178	2348	D243	3751775	204	478	4302644	27222	190	3834000	11026	D323	3823721	7955	486	4302388
404	3768950	9959	D923	3796692	754	494	4400327	21553	D723	4108693	29073	D377	3791673	2594	473	4266035	15027	152	4076260	34901	380	3773620	2909	D377	3738896	2594	D723	3407866	29069	450	4214934	8099	426	3901526	13693	244	3751979	15039	D480	4330902	167	189	3845693	14394	D322	3831676	4752	487	4305828
405	3778909	2610	TNP	3797570	693	495	4421881	2544	D794	4137768	763	D378	3794267	3171	477	4281062	1577	151	4111161	13027	381	3776529	15988	D378	3741490	3171	D794	3436938	762	451	4223033	7444	427	3916059	1380	245	3767018	8994	D481	4332029	2092	188	3860607	20388	D321	3836428	335	488	4320089
406	3781519	36084	D989	3798290	1092	496	4424426	2037	D346	4138531	4445	379	3797438	33750	478	4283131	27218	150	4124188	5065	383	3792639	8413	379	3744661	33752	D346	3437700	4380	452	4230477	24325	428	3917439	8013	246	3776012	18324	482	4334892	6518	D761	3881545	378	D320	3836763	1146	489	4324230
R754	3810577	9264	TNP	3799869	693	497	4426463	20634	D873	4142976	132	380	3831188	2909	D480	4311384	286	149	4130582	9455	384	3801052	1170	380	3778413	2909	D867	3442195	1106	461	4254802	2352	429	3925452	7230	D247	3794336	11459	483	4341410	1335	D867	3881923	40	319	3837946	3421	490	4325388
407	3817603	28188	D866	3800587	1397	R808	4447155	63	TNP	4143832	741	381	3834097	15986	D481	4312625	1760	148	4140037	1063	385	3802222	44651	381	3781322	15986	D344	3444150	397	462	4257154	1432	430	3932682	10489	TNP	3801203	1716	484	4342745	10486	D674	3882024	670	D318	3841367	5948	491	4331495
408	3845791	2059	R570	3801822	794	512	4447154	18777	D167	4143837	280	383	3850205	8401	482	4315485	6518	147	4141100	19210	386	3846873	2430	383	3797430	8401	TNP	3444563	741	463	4258586	13936	431	3943171	1434	R735	3804531	867	D485	4353231	1269	D742	3882710	19226	R316	3841367	435	D492	4342585
D409	3847850	23715	D12	3801990	2981	513	4465931	3252	TNP	4144686	309	384	3858606	1170	483	4322003	1335	146	4160310	12466	387	3849303	13395	384	3805831	1170	TNP	3445417	309	464	4272522	14117	432	3944605	1275	D248	3805795	764	486	4354500	2450	187	3901969	11752	D317	3848397	1296	493	4347148
410	3871565	17151	D13	3804971	1020	514	4469183	2881	D1016	4148101	1266	385	3859776	44650	484	4323338	10486	145	4172776	3078	R456	3862875	60	385	3807001	44649	D342	3445791	12540	465	4286639	4573	433	3945880	52898	D249	3806561	2735	487	4357940	14258	186	3913721	1077	D316	3849693	2201	494	4385204
411	3889314	24400	TNP	3805501	693	515	4472064	2511	D341	4159583	1851	386	3904426	2430	D485	4333824	1269	144	4175854	8490	404	3862935	9962	386	3851650	2430	D341	3458360	1851	466	4291212	6726	434	3998778	13220	IN	3807991	1014	488	4372198	4140	185	3914798	8593	D315	3851894	1169	495	4406760
D412	3914222	2141	14	3806895	283	D516	4474575	3125	340	4163203	70778	387	3906856	13383	486	4335093	2450	143	4184344	2637	405	3872897	2610	387	3854080	13383	340	3461981	70617	467	4297938	5276	D435	4011998	1690	TNP	3809181	1431	489	4376338	1158	184	3923391	1161	D314	3853063	1936	496	4409305
D413	3917089	4845	15	3807178	24246	R5	4477314	386	D339	4234948	6186	R456	3920416	60	487	4338533	14261	142	4186982	1142	406	3875507	36084	R456	3867640	60	D339	3533565	3313	468	4304021	2704	436	4016484	5541	D250	3809296	19735	490	4377496	6108	183	3924552	28157	313	3855001	2645	497	4411341
414	3921934	16138	16	3831424	1060	TNP	4477347	570	338	4241134	1452	404	3920476	9962	488	4352794	4141	141	4188124	22802	R754	3904565	9206	404	3867700	9962	338	3536878	1452	D469	4306747	5242	437	4022025	1393	TNP	3826802	2664	491	4383604	10964	182	3952709	11039	312	3881876	12933	R808	4432034
415	3938072	10555	17	3833401	2966	D517	4477700	1563	D337	4243414	6379	405	3930438	2610	489	4356935	1158	140	4210928	1674	407	3911591	28069	405	3877662	2610	D337	3539158	6379	470	4311989	8954	438	4023419	13996	D251	3829418	100	D492	4394673	4565	181	3963748	9212	311	3894924	2387	512	4432033
416	3948627	30560	18	3837083	25967	TNP	4477951	792	D336	4249793	5236	406	3933048	36084	490	4358093	6107	139	4212604	5007	408	3939660	2059	406	3880272	36084	D336	3545537	5234	D471	4320943	1479	439	4037415	14248	D252	3829518	2924	493	4399238	38055	180	3972960	27822	310	3901012	2144	513	4450792
417	3979680	18414	19	3863050	2627	D530	4479878	1409	335	4255029	12180	R754	3962106	9264	491	4364200	10985	138	4217611	9750	D409	3941719	23706	R754	3909330	9206	335	3550771	12181	472	4322422	23671	D906	4051955	1032	TNP	3829686	1431	494	4437293	21554	179	4000782	1270	309	3903156	13029	514	4454044
418	3998094	8077	20	3865677	6747	D531	4481726	1414	334	4267703	1493	407	3969132	28323	D492	4375290	9973	137	4227361	1716	410	3965425	17181	407	3916356	28323	334	3563333	1465	IN	4345187	1017	440	4052992	2482	IN	3831293	1014	495	4458848	2544	178	4002364	35524	308	3916185	18539	515	4456912
419	4006179	11495	21	3872424	19053	D532	4483140	1378	333	4269196	8960	408	3997455	2059	493	4385263	38064	136	4229077	10252	411	3983204	24675	408	3944679	2059	333	3564798	8790	D564	4346222	1172	D957	4055544	1942	R735	3834618	867	496	4461393	2038	177	4037888	11616	307	3935867	16825	r354	4459575
420	4017674	1367	22	3891477	5590	D534	4485230	2249	332	4278935	1200	D409	3999514	23707	494	4423327	21554	130	4239329	21536	414	4007879	15408	D409	3946738	23707	332	3574428	1200	D798	4347576	2004	441	4057518	3240	D253	3835656	1750	497	4463431	20641	176	4049504	58726	D306	3952695	1183	537	4459571
421	4019041	18797	23	3897067	46232	D536	4495474	1297	331	4280137	3495	410	4023221	17145	495	4444882	2544	129	4260865	21296	415	4023287	10555	410	3970445	17151	331	3575630	3495	D777	4349580	2392	D865	4060760	1621	TNP	3837097	1716	R808	4484126	63	175	4108230	3725	R4	3954126	196	538	4475382
422	4037838	2436	24	3943299	34286	D897	4496771	798	D728	4283643	6572	411	4040964	24675	496	4447427	2036	128	4282161	58274	416	4033842	30561	411	3988194	24675	330	3579270	1143	D878	4352710	234	443	4063453	2131	D254	3837406	1360	512	4484125	18776	174	4111955	1716	298	3968115	13239	539	4490472
423	4040274	9075	25	3977585	2806	IN	4497578	1281	330	4290217	1143	414	4065639	15406	497	4449463	20635	D898	4340436	166	417	4064896	18417	414	4012869	15406	329	3580413	13745	D933	4352946	717	444	4065584	2628	D255	3838766	152	513	4502901	3252	173	4113671	14002	297	3981354	12148	540	4517890
424	4050237	3639	26	3980391	50940	r354	4499229	45	329	4291360	13756	415	4081045	10555	R808	4470156	63	TNP	4340785	740	418	4083313	8077	415	4028275	10555	328	3594158	8842	473	4355652	15176	445	4068212	11438	D256	3838918	2125	514	4506153	2881	172	4128874	1158	296	3993502	7748	541	4520279
425	4053876	2348	TNP	4031405	792	537	4499225	15809	328	4305116	8842	416	4091600	30558	512	4470155	18774	R846	4343684	94	419	4091398	11516	416	4038830	30558	327	3604224	1086	477	4370828	1577	D446	4080409	1566	D257	3841043	6672	515	4509034	2511	171	4130032	2648	295	4002713	9991	542	4524807
426	4056224	13698	TNP	4032226	186	538	4515034	15129	327	4315182	1086	417	4122651	18417	513	4488929	3252	127	4344018	1537	420	4102914	1367	417	4069881	18417	326	3605312	16227	478	4372897	26315	447	4081975	1751	D258	3847715	4268	D516	4511545	3125	D667	4133914	2309	294	4013136	35533	543	4533895
427	4070762	1380	D28	4032540	7769	539	4530163	27418	326	4316270	16228	418	4141068	8077	514	4492181	2868	126	4345555	12325	421	4104281	18795	418	4088298	8077	D325	3621539	1919	D903	4401070	182	448	4083726	15710	D259	3851983	4631	TNP	4514317	462	D665	4136655	729	293	4048669	1350	544	4560587
428	4072142	8016	D29	4040309	1080	540	4557581	2389	R4	4327207	198	419	4149153	11486	515	4495049	2376	125	4357880	13745	422	4123076	2436	419	4096383	11486	324	3623460	30646	D480	4402414	167	449	4099436	23146	D260	3856614	3072	D517	4514670	279	166	4138934	38878	292	4050019	2276	545	4564667
429	4080158	7098	TNP	4041500	336	541	4559970	4012	D325	4332498	1919	420	4160639	1367	r354	4497712	45	124	4371625	10942	423	4125512	9075	420	4107869	1367	D323	3654106	7946	D481	4403541	2092	450	4122582	8098	261	3859686	8634	r354	4515128	45	165	4178798	15102	291	4052295	20042	546	4613175
430	4087256	10494	TNP	4041832	336	542	4564499	9055	324	4334419	30656	421	4162006	18795	537	4497708	15811	123	4383052	2208	424	4135475	3663	421	4109236	18795	D322	3662052	4752	482	4407215	6567	451	4130680	7454	262	3868321	2379	537	4515123	15810	164	4193900	8357	290	4072339	1128	547	4615275
431	4097750	1434	TNP	4042231	1512	543	4573554	26643	D749	4365075	5877	422	4180801	2436	538	4513519	15090	122	4385260	8463	425	4139138	2348	422	4128031	2436	D321	3666804	335	483	4413782	1335	452	4138134	24335	D263	3871570	14624	538	4530933	15112	163	4202257	30436	289	4073469	19175	R532	4618506
432	4099184	1275	D774	4046235	12075	544	4600197	4028	319	4370953	4733	423	4183237	9075	539	4528609	27418	D481	4395040	1341	426	4141486	13695	423	4130467	9075	D320	3667139	1146	484	4415117	10486	461	4162469	2352	TNP	3886259	309	539	4546045	27419	162	4232693	3718	D288	4092644	1018	D802	4618645
433	4100459	52249	IN	4046341	1509	545	4604225	48516	D317	4376650	3936	424	4193200	3669	540	4556027	2389	D831	4396381	3849	427	4156021	1380	424	4140430	3687	319	3668322	3421	D485	4425603	1269	462	4164821	1432	TNP	3886594	828	540	4573464	2390	161	4236413	1342	R396	4093584	81	D565	4620406
434	4152708	17689	D960	4058310	1505	546	4652741	1263	R316	4376650	435	425	4196869	2348	541	4558416	4011	IN	4398394	1083	428	4157401	8013	425	4144117	2348	D318	3671743	5948	486	4426872	2449	463	4166253	13937	D264	3886947	8384	541	4575854	4012	160	4237842	27541	D281	4093666	2652	566	4624065
D435	4170397	1691	D804	4059815	9580	547	4654841	3254	D830	4380586	1525	426	4199217	13695	542	4562944	9088	120	4400230	17002	429	4165414	7229	426	4146465	13695	R316	3671743	435	487	4430311	14259	464	4180190	14114	D265	3895448	88	542	4580383	9055	159	4265383	6550	287	4096417	11135	567	4691545
436	4174884	5543	D766	4069395	15524	R532	4658071	67	R316	4380586	435	427	4213752	1496	543	4572032	26692	119	4417232	27074	430	4172643	10493	427	4161000	1496	D317	3678773	1296	488	4444570	4141	465	4194304	4573	D266	3895536	1020	543	4589438	26645	158	4272128	2069	286	4107552	1425	R1165	4719029
437	4180427	1393	IN	4069530	1161	D802	4658210	1761	D322	4382224	9206	440	4215276	2411	544	4598724	4092	118	4444306	4163	431	4183136	1434	440	4162524	2411	D316	3680069	2201	489	4448711	1158	466	4198877	4161	267	3896578	12494	544	4616083	4028	157	4274197	3162	285	4109464	2520	568	4719795
438	4181821	14020	TNP	4085657	309	D565	4659971	3659	D318	4391430	1108	441	4217709	3241	545	4602816	48501	117	4448469	3310	432	4184570	1275	441	4164957	3241	D315	3682270	1169	490	4449869	6107	467	4203038	5277	268	3909117	35653	545	4620111	48502	156	4277359	49816	D284	4111984	1009	569	4720879
439	4195841	15176	TNP	4085992	828	566	4663630	68052	D316	4392538	1775	D865	4220952	1621	546	4651317	1263	116	4451779	45832	433	4185845	52911	D865	4168200	1621	D314	3683439	1937	491	4455976	10913	468	4209122	2704	269	3944770	8251	546	4668613	1263	155	4327175	11787	D283	4113012	1970	D674	4723089
440	4211035	2416	D220	4086829	4280	567	4731682	27467	D315	4394313	1169	D900	4223491	1350	547	4653417	3255	115	4497611	1351	434	4238756	17688	D900	4170739	1350	313	3685378	2656	493	4467135	39022	470	4211900	10401	270	3953021	24877	547	4670713	3347	154	4338962	5025	282	4114982	8016	D675	4734107
441	4213479	3241	D843	4092174	4653	568	4759915	1084	D314	4395482	1935	443	4224873	2131	R532	4656648	67	114	4499542	7266	D435	4256444	1690	443	4172121	2131	312	3688034	12858	494	4506157	21553	D471	4222301	1479	TNP	3960256	1431	D548	4674060	1071	153	4343987	10212	280	4126579	2090	D676	4738993
D442	4216901	1652	TNP	4092988	490	R1165	4759149	3396	313	4397419	2656	444	4227004	2626	D940	4656717	419	113	4506808	61	436	4260926	5544	444	4174252	2626	311	3701007	2385	495	4527711	2544	472	4223780	22706	271	3977898	9616	D826	4675216	2016	152	4354199	34902	D279	4128669	11196	D677	4746765
TNP	4217067	1431	D249	4096827	200	569	4760999	1547	312	4400075	11362	445	4229630	11437	D563	4657136	741	112	4506869	2073	437	4266470	1393	445	4176878	11437	310	3704557	2123	496	4530256	2037	473	4246486	15022	272	3987515	1179	D894	4677232	1830	151	4389101	13026	278	4139865	4446	D678	4753586
443	4219672	2131	D962	4097027	1909	D870	4762546	85	311	4412259	2384	D446	4241826	1566	IN	4657746	276	111	4508942	382	438	4267864	13996	D446	4189074	1566	309	3706680	13029	497	4532293	20624	477	4261508	1577	273	3988694	12250	D738	4681323	13052	150	4402127	5065	277	4144312	1398	D920	4754447
444	4221803	2626	D218	4100793	6711	D895	4762631	1010	TNP	4415815	309	447	4243392	1751	D565	4658424	1228	110	4509324	10977	439	4281860	15183	447	4190640	1751	308	3719709	19368	R808	4552975	63	478	4263577	26316	274	4001136	39431	D905	4694375	1233	149	4408521	9455	276	4145711	3388	IN	4755903
445	4224429	11438	30	4107504	4154	IN	4762874	996	D719	4416177	326	448	4245143	15686	566	4659652	67427	109	4520301	2375	440	4297061	2408	448	4192391	15686	307	3739077	16890	512	4552974	18776	D903	4289893	1848	275	4040567	2415	D553	4695608	1324	148	4417976	1063	275	4149099	2415	D870	4757319
D446	4236626	1566	31	4111658	1217	D564	4763888	1172	TNP	4416237	741	449	4260829	23146	567	4727079	27486	108	4522676	17882	441	4299491	3241	449	4208077	23146	D306	3755970	1379	513	4571750	3252	D696	4294910	1219	276	4042983	3390	D807	4697179	87	147	4419039	19206	274	4151515	39416	D895	4757404
447	4238192	1751	32	4112875	7704	D791	4765237	2637	D741	4417096	9534	450	4283975	8098	568	4755331	1084	107	4540867	7018	D865	4302734	1621	450	4231223	8098	D305	3757349	1734	514	4575002	2881	482	4297972	6576	277	4046373	1398	D554	4697277	1042	146	4438245	12465	273	4191123	12241	IN	4757655
448	4239943	15753	33	4120579	1242	D777	4767874	1593	310	4427142	2125	451	4292073	7455	R1165	4754565	3396	106	4547887	1143	443	4305427	2131	451	4239321	7455	R4	3757400	198	515	4577883	2502	483	4304548	1335	278	4047772	4398	D915	4697286	816	145	4450710	3078	272	4203364	1167	D564	4758663
449	4255696	23141	34	4121821	8215	D1005	4769469	925	309	4429267	13029	428	4299621	8013	569	4756415	1547	105	4549031	14444	444	4307558	2624	428	4246869	8013	R4	3759134	198	D516	4580385	3125	484	4305883	11796	D279	4052170	11144	D555	4698320	4210	144	4453788	8490	271	4204532	9617	D791	4759982
450	4278837	8099	35	4130036	1002	D880	4771002	845	308	4442296	18669	429	4307634	7231	D870	4757962	85	104	4564105	1677	445	4310182	11437	429	4254882	7225	D304	3759389	1982	R5	4583124	386	D485	4317679	1269	280	4063314	2089	D558	4705628	942	143	4462278	2637	270	4214149	12979	D878	4764913
451	4286936	7468	36	4131038	1385	570	4773424	27673	307	4460965	16888	430	4314865	10493	D895	4758047	1190	103	4565782	9035	D446	4322378	1566	430	4262107	10493	D303	3761685	1131	TNP	4583157	570	486	4318948	2450	D281	4066329	2652	D560	4708397	2228	142	4464916	1142	269	4230424	7229	570	4767053
452	4294404	24742	37	4132423	9657	D571	4801392	1174	D1029	4477860	758	431	4325358	1434	IN	4758473	993	102	4574817	1585	447	4323944	1751	431	4272600	1434	D302	3762869	680	D517	4583510	1998	487	4322388	14259	282	4068981	8016	D561	4710625	2069	141	4466058	22792	268	4237653	33804	D817	4794390
D453	4319146	1308	38	4142080	25103	D572	4803187	4146	D303	4478619	1528	432	4326792	1275	D937	4759914	742	101	4576402	13205	448	4325695	15729	432	4274034	1275	D301	3766474	1385	TNP	4583761	1101	488	4336647	4141	D283	4076997	1968	D562	4712698	1575	140	4488852	1674	267	4271457	8099	D739	4796170
D454	4320454	2041	39	4167183	8103	R496	4806331	881	D899	4481473	470	433	4328067	52903	D791	4760803	2714	100	4589607	20176	449	4341424	23146	433	4275309	52903	D300	3767895	3465	D530	4586123	1406	489	4340788	1158	D284	4078984	1010	IN	4713206	1194	139	4490528	5006	262	4280408	2379	573	4801328
D455	4323731	1167	40	4177319	7704	573	4808357	1048	D1017	4481943	441	434	4380970	17689	D777	4764390	602	99	4609783	15661	450	4364570	8098	434	4328212	17689	D299	3771360	12472	TNP	4587841	309	490	4341946	6107	285	4079994	2520	IN	4714517	1901	138	4495534	9750	261	4282788	8639	D822	4803666
IN	4324897	1785	41	4185023	3245	D574	4809406	1304	D963	4482384	856	D435	4398659	1690	D933	4765756	130	D98	4625444	1604	451	4372668	7470	D435	4345901	1690	298	3783832	15362	TNP	4588146	846	491	4348053	10912	286	4083000	1424	R532	4724602	67	137	4505284	1716	246	4291427	18329	575	4804799
D456	4324898	2963	42	4188268	2280	575	4810718	10318	D300	4483835	3465	436	4403145	5543	570	4768827	27713	97	4627048	2557	452	4380138	24332	436	4350387	5543	297	3799194	12147	D897	4589002	558	493	4359211	39025	287	4084424	11132	D940	4724671	857	136	4507000	10252	245	4309756	7046	576	4815112
D457	4328230	1124	43	4190548	21801	576	4821036	66	D299	4487300	12481	437	4408688	1393	D817	4796835	1172	96	4630107	3679	461	4404470	2352	437	4355930	1393	296	3811341	7754	IN	4589452	1281	494	4398236	21553	R396	4095541	81	IN	4725461	1020	130	4517252	21536	244	4316802	10964	577	4815178
D458	4329354	5316	44	4212696	19168	577	4821102	9740	298	4499781	15361	438	4410082	14001	D739	4798615	4173	95	4634533	14496	462	4406822	1432	438	4357324	14001	295	3819095	10105	r354	4591103	45	495	4419790	2544	D288	4095556	1002	D563	4725528	808	129	4538788	21385	242	4327766	18968	578	4825061
D459	4334670	21815	45	4231864	31911	578	4830984	6659	297	4515142	12133	439	4424083	12744	573	4803773	2338	D735	4649998	4104	463	4408254	13937	439	4371325	12744	294	3829626	35828	537	4591099	15809	496	4422335	2037	289	4096558	19676	D565	4726883	1191	128	4560174	56094	D241	4346734	4780	R6	4832181
D460	4356485	1900	46	4263775	7419	R6	4838105	947	296	4527275	7754	452	4436827	24335	D822	4806111	1125	93	4654102	7246	464	4422191	14116	452	4384069	24335	293	3865454	1350	538	4606908	15118	497	4424372	20654	290	4116236	1128	566	4728074	68054	R846	4616250	94	213	4351674	2359	579	4832181
461	4358385	2414	47	4271194	38302	579	4838105	1927	295	4535029	10101	461	4461162	2408	575	4807244	10313	92	4661348	15245	465	4436307	4566	461	4408404	2408	292	3866804	2349	539	4622026	27416	D919	4447884	1893	291	4117366	20087	567	4796128	27480	127	4616591	1537	212	4354930	42646	580	4834108
462	4360799	1432	48	4309496	34205	580	4840032	15060	294	4545556	35830	462	4463570	1432	576	4817557	66	D91	4676593	16860	466	4440873	6726	462	4410812	1432	291	3869153	20055	540	4649442	2389	IN	4450107	999	292	4137453	2317	568	4824374	1084	126	4618128	15331	211	4398759	48524	581	4849234
463	4362231	13937	49	4344271	14255	581	4855158	2163	293	4581386	1350	463	4465002	13937	577	4817623	9741	D90	4693453	1243	467	4447599	5276	463	4412244	13937	290	3889210	1128	541	4651831	4013	D563	4450252	46	293	4139770	1350	R1165	4823608	3396	125	4633459	7965	210	4447877	6633	582	4851400
464	4376168	14116	50	4358526	24212	582	4857321	1657	292	4582736	2349	464	4478939	14105	578	4827506	6656	D89	4694746	21097	468	4453682	2705	464	4426181	14105	289	3890340	19676	542	4656361	9089	R808	4451618	63	294	4141120	35825	569	4825458	1546	124	4641424	10942	209	4454510	6112	583	4853057
465	4390284	4573	51	4382738	9280	583	4858978	2169	291	4585085	20097	465	4493044	4569	R6	4834624	947	D88	4715843	7949	D469	4456409	5242	465	4440286	4569	D288	3910016	1002	543	4665450	26691	512	4451617	18774	295	4177373	10105	D1028	4827006	1371	123	4652851	2208	208	4461241	12282	584	4855231
466	4394857	6726	52	4392018	1839	584	4861147	20947	290	4605184	1128	466	4497613	4139	579	4834624	1927	D87	4723792	4407	470	4461651	8955	466	4444855	4139	R396	3910952	81	544	4692141	4092	513	4470391	3251	296	4187478	7754	IN	4827240	1848	122	4655059	8462	207	4473524	1014	585	4876186
467	4401583	5276	53	4393857	14602	585	4882094	4021	289	4606314	17177	467	4501752	5277	580	4836551	15060	D86	4728199	8238	D471	4470606	1479	467	4448994	5277	287	3911018	11132	545	4696233	48503	514	4473642	2868	297	4195232	12147	D227	4830140	1854	D121	4663524	2302	206	4474539	5514	586	4880207
468	4407666	2704	54	4409428	14210	586	4886115	341	D288	4623491	1004	468	4507836	2704	581	4851677	2166	D85	4736437	2032	472	4472085	22702	468	4455078	2704	286	3922150	1415	546	4744736	1263	515	4476510	2376	298	4207379	15362	D229	4841818	1245	120	4665936	17107	205	4480053	1053	587	4880728
D469	4410392	5242	55	4424409	12617	587	4886636	2630	R396	4624429	81	470	4510614	10401	582	4853843	1657	D84	4740272	4736	473	4494787	15027	470	4457856	10401	285	3924060	2520	547	4746836	3255	r354	4479173	46	D299	4222741	12471	D230	4843063	155	119	4683043	26676	204	4481106	5262	588	4883358
470	4415634	8956	56	4437359	56943	588	4889266	1679	287	4624495	11139	D471	4521015	1479	583	4855500	2174	D83	4745008	2578	477	4509814	1577	D471	4468257	1479	D284	3926580	1010	R532	4750066	68	537	4479169	15810	D300	4235212	3465	D237	4843740	573	118	4709719	4165	203	4486368	5781	589	4885037
D471	4424590	1479	D57	4494302	1903	589	4890945	1551	286	4635634	1414	472	4522494	23651	584	4857674	20959	D82	4747586	2126	478	4511883	26317	472	4469736	23651	D283	3927609	1968	D940	4750091	48	538	4494979	15089	D301	4238713	1385	D222	4852068	998	117	4713884	3310	202	4492149	7062	590	4887041
472	4426069	22712	D58	4496206	1977	590	4892949	9379	285	4637542	2520	IN	4545251	1017	585	4878633	4021	81	4749712	8806	D903	4538200	1849	IN	4492493	1017	282	3929577	8016	IN	4750546	777	539	4510068	27419	D302	4243023	680	D1014	4880745	1594	116	4717194	45683	201	4499212	1245	591	4896514
473	4448781	13215	59	4498436	3421	591	4902328	3503	D284	4640062	1009	D564	4546286	1172	586	4882654	341	80	4759190	2277	D480	4541217	1014	D564	4493528	1172	D281	3937593	2652	D563	4750607	765	540	4537487	2389	D303	4243756	1143	D225	4889670	1285	115	4762877	1351	200	4500458	17116	592	4900017
D474	4461996	3100	60	4501857	18604	592	4905831	29477	282	4641694	7612	D791	4547634	2642	587	4883175	2630	79	4761467	4350	D846	4542423	505	D791	4494876	2642	280	3941171	2089	D919	4751380	747	541	4539876	4011	D304	4245201	1982	570	4894993	27073	114	4764808	7263	199	4518944	43551	593	4930097
TNP	4462101	1716	D61	4520674	1146	593	4935913	4829	D281	4649306	2652	D881	4550276	45	588	4885805	1679	78	4765817	1655	D858	4542928	1110	D881	4497518	45	D279	3943260	11144	R532	4755840	67	542	4544404	9055	R4	4247240	198	D817	4922361	1172	113	4772071	61	198	4563666	9269	594	4934932
TNP	4463819	993	D62	4522268	1342	594	4940748	1353	280	4652884	2086	D971	4550539	130	589	4887484	1551	77	4767473	1056	482	4545600	6576	D971	4497781	130	278	3954404	4399	D802	4755979	1761	543	4553459	26692	D305	4247489	1734	D739	4924141	4173	112	4772132	2073	197	4572935	29249	595	4936285
D475	4465096	3649	D63	4524960	1048	595	4942101	9615	D279	4654970	11144	D777	4551194	602	590	4889488	9947	76	4768530	2503	483	4552176	1335	D777	4498436	602	277	3958803	1398	D565	4757740	3557	544	4580151	4092	R4	4248974	198	573	4929299	2338	111	4774205	382	196	4603178	5469	596	4945900
D476	4468749	3030	700	4526011	81225	596	4951716	6355	278	4666114	4399	D1005	4551797	1647	591	4899435	3503	75	4771038	10786	484	4553511	11797	D1005	4499039	1647	276	3960202	3389	566	4761297	68057	545	4584243	48504	D306	4249223	1379	D822	4931637	1125	110	4774587	10977	195	4608668	2845	597	4952253
IN	4468889	1014	699	4607236	3746	597	4958071	59148	277	4670513	1398	D878	4552557	234	592	4902938	29443	D74	4781824	3391	D485	4565308	1269	D878	4499799	234	275	3963592	2415	567	4829354	27467	546	4632747	1263	307	4250605	16890	575	4932770	10314	109	4785564	2388	D194	4611515	224	598	5011400
TNP	4470079	1431	698	4610982	799	598	5017220	3215	276	4671912	3389	D933	4552793	649	593	4932986	4829	73	4785215	1842	486	4566577	2449	D933	4500035	649	274	3966007	39431	568	4857587	1084	547	4634847	3259	308	4267495	19364	576	4943084	66	108	4787952	17866	193	4612077	33900	599	5014614
477	4471779	1581	693	4611781	4180	599	5020435	1103	275	4675302	2415	473	4553444	17341	594	4937821	1353	72	4787057	1245	487	4570016	14252	473	4500686	17341	273	4005630	12250	R1165	4856821	3398	R532	4638082	67	309	4286859	13029	577	4943150	9741	107	4806143	7020	192	4645977	1405	600	5015717
478	4473852	27223	692	4616873	15261	600	5021538	44336	274	4677717	39445	477	4570785	1577	595	4939174	9615	71	4788302	8567	488	4584268	4139	477	4518027	1577	272	4017880	1179	569	4858671	1546	D802	4638221	302	310	4299888	2123	578	4953033	6658	106	4813165	1143	191	4647383	8543	601	5060065
TNP	4501506	309	691	4632134	1759	601	5065874	8169	D814	4717162	1502	478	4572854	27217	596	4948789	6353	70	4796869	5373	489	4588407	1158	478	4520096	27216	271	4019060	9616	D1028	4860219	538	D168	4638523	803	311	4303056	2620	R6	4960153	947	105	4814309	14445	190	4656320	11031	602	5068234
D479	4501631	1049	D690	4633893	920	602	5074043	1613	273	4718718	12250	D480	4601106	1014	597	4955142	59144	69	4802242	9843	490	4589565	6107	D480	4548347	1014	270	4028676	23204	D761	4891281	400	D565	4639753	215	312	4305790	12859	579	4960153	1927	104	4829384	1678	189	4668039	14277	603	5069942
TNP	4501928	741	D762	4634830	5756	603	5075751	1598	272	4730968	1179	D846	4602312	505	598	5014287	3214	68	4812085	7781	491	4595672	10964	D846	4549553	505	269	4051880	8251	D674	4891782	677	566	4639968	67513	313	4318649	2656	580	4962080	15059	103	4831062	9035	188	4682836	27316	604	5071540
D480	4503350	167	689	4640586	9546	604	5077349	25208	271	4732148	9617	D858	4602817	1110	599	5017501	1103	67	4819866	1002	D492	4606741	4563	D858	4550058	1110	268	4060131	35653	570	4895041	27045	567	4707481	27485	D314	4321307	1936	581	4977205	2166	102	4840097	1585	187	4710153	14583	605	5097011
D481	4504477	2092	688	4652066	1917	605	5102557	8936	270	4741765	13328	482	4604678	6518	600	5018604	44336	66	4820868	6507	493	4611304	38054	482	4551919	6518	267	4095829	12494	D571	4922381	1174	568	4735732	1084	D315	4323243	1169	582	4979371	1657	101	4841682	13205	186	4724736	1077	606	5105947
482	4507340	6518	687	4653983	22773	606	5111493	723	269	4755093	8251	483	4611196	1335	601	5062940	8169	65	4827706	7761	494	4649358	21554	483	4558437	1335	D266	4108345	1020	D572	4924176	4146	R1165	4734966	3396	D316	4324412	2201	583	4981028	2176	100	4854887	20164	185	4725813	8465	607	5108102
483	4513858	1335	686	4676756	2751	607	5112216	1683	268	4763344	33769	484	4612531	10486	602	5071109	1613	64	4835467	17446	495	4670913	2544	484	4559772	10486	D264	4109570	8384	R496	4927320	881	569	4736816	1546	D317	4326613	1296	584	4983204	20948	99	4875051	15165	184	4734278	1161	608	5109836
484	4515193	10486	685	4679507	29237	608	5113900	9057	267	4797157	10301	D485	4623017	1269	603	5072817	1598	578	4853958	6659	496	4673458	2036	D485	4570258	1269	TNP	4117479	741	573	4929346	1048	570	4738362	27691	R316	4326613	435	585	5004152	4021	D98	4890216	1604	183	4735540	27282	609	5118891
D485	4525679	1269	684	4708744	13466	609	5122957	2013	D683	4807468	1235	486	4624286	2450	604	5074415	25320	R6	4861079	947	497	4675494	20631	486	4571527	2450	TNP	4118333	309	D574	4930395	1305	D817	4766348	1172	D318	4328991	5948	586	5008173	341	97	4891820	2557	182	4764239	10917	610	5120902
486	4526948	2449	682	4722210	7910	610	5124970	4484	TNP	4807532	309	487	4627726	14260	605	5099735	8934	579	4861079	1927	R808	4696183	63	487	4574967	14260	D263	4118707	14624	575	4931708	10317	D739	4768128	4173	319	4334939	3421	587	5008694	2630	96	4894879	3679	181	4776457	13968	R353	5125440
487	4530387	14258	681	4730120	8325	R353	5129454	45	TNP	4807954	741	488	4641986	4141	606	5108669	2168	580	4863006	15059	512	4696182	18774	488	4589227	4141	262	4134201	2379	576	4942025	66	573	4773286	2338	D320	4338397	1146	588	5011324	1679	95	4899305	14496	180	4790425	26662	611	5125438
488	4544645	4140	680	4738445	18113	D731	5129454	5158	D958	4809351	424	489	4646127	1158	607	5110837	1731	581	4878131	2166	513	4714956	3252	489	4593368	1158	261	4136580	8635	577	4942091	9740	D822	4775624	1125	D321	4339543	335	589	5013003	1551	D735	4914770	4104	179	4817087	1270	612	5174702
489	4548785	1158	R436	4756534	45	D751	5134612	2736	262	4810702	2379	490	4647285	6107	608	5112569	9056	582	4880297	1657	514	4718208	2868	490	4594526	6107	246	4145215	18324	578	4951973	6652	575	4776757	10314	D322	4339878	4752	590	5015007	9263	93	4918874	7139	178	4818669	35500	613	5188705
490	4549943	6107	673	4756558	11406	D736	5137348	4741	261	4813081	8636	491	4653392	10913	609	5121625	2012	583	4881954	2174	515	4721076	2376	491	4600633	10913	245	4163539	8994	R6	4959087	947	576	4787071	66	D323	4344630	7946	591	5024270	3503	92	4926013	15245	177	4860350	10740	D614	5211202
491	4556050	10958	664	4767964	4589	D760	5142089	1383	246	4821717	18322	493	4664551	39026	610	5123637	4428	584	4884128	20949	r354	4723739	45	493	4611792	39026	244	4172533	15039	579	4959087	1927	577	4787137	9741	324	4352576	30641	592	5027773	29476	D91	4941258	16860	176	4874384	56665	615	5228857
D492	4567113	4565	663	4772553	66688	D755	5143868	2553	245	4840039	9294	494	4703577	21554	R353	5128067	45	585	4905077	4021	D731	4723739	7397	494	4650818	21554	D243	4187572	364	580	4961014	15059	578	4797020	6658	D325	4383219	1919	593	5057854	4829	D90	4958118	1243	175	4932211	3675	616	5232935
493	4571678	38054	662	4839241	9791	D740	5147227	4094	244	4849333	17229	495	4725132	2544	611	5128065	49265	586	4909098	341	D976	4731136	77	495	4672373	2544	D862	4188028	496	581	4976139	2166	R6	4804140	947	326	4385138	16227	594	5062689	1353	D89	4959411	21097	174	4935888	1716	617	5237357
494	4609732	21553	661	4849032	20459	R1000	5151382	186	D243	4866562	204	496	4727677	2036	612	5177330	14003	587	4909619	2630	D751	4731213	2519	496	4674918	2036	D1007	4188824	740	582	4978305	1658	579	4804140	1927	327	4401367	1086	595	5064042	9615	D88	4980508	7948	173	4937604	15168	621	5251313
495	4631286	2544	660	4869491	5076	D726	5152264	12773	R883	4866749	37	497	4729713	20634	613	5191333	22483	588	4912249	1679	D920	4733732	813	497	4676954	20634	D389	4189760	23922	583	4979963	2169	580	4806067	15060	328	4403677	8842	596	5073657	6355	D87	4988456	4410	172	4953436	1158	622	5277040
496	4633831	2037	659	4874567	2287	D518	5165130	5798	242	4866769	18975	R808	4750405	63	D614	5213816	16206	589	4913928	1551	D736	4734545	5263	R808	4697646	63	D746	4213682	11211	584	4982132	20948	581	4821193	2166	329	4412519	13745	597	5080012	59147	D86	4992866	8235	171	4954594	2441	623	5280641
497	4635868	20634	658	4876854	2221	D519	5170928	1004	D241	4885744	4917	512	4750404	18774	615	5230022	3115	590	4915932	9374	D760	4739808	2530	512	4697645	18774	D975	4224893	1102	585	5003080	4021	582	4823359	1657	330	4426264	1143	598	5139160	3215	D85	5001101	2033	166	4957035	37025	R618	5280855
R808	4656560	63	657	4879075	14818	D520	5172279	934	D240	4890661	2006	513	4769178	3252	616	5234102	4422	591	4925306	3503	D755	4742734	2828	513	4716419	3252	D848	4225995	370	586	5007101	341	583	4825016	2174	331	4427552	3495	599	5142375	1103	D84	5004937	4720	165	4995051	14690	624	5280855
D498	4656559	508	656	4893893	31991	D529	5173213	1881	213	4892835	2358	514	4772430	2866	617	5238524	13939	592	4928809	29442	D740	4745676	4440	514	4719671	2866	242	4226365	20567	587	5007622	2630	584	4827190	20954	332	4431049	1200	600	5143478	44337	D83	5009657	2578	164	5011662	7991	625	5281825
D499	4658346	1988	655	4925971	1576	D949	5175094	1072	212	4896086	42707	515	4775296	2376	621	5252463	24876	593	4958856	4829	D953	4750130	1286	515	4722537	2376	D241	4246932	4922	588	5010252	1679	585	4848144	4020	333	4432995	9091	601	5187815	8169	D82	5012235	2126	163	5019653	30405	626	5287550
D500	4660407	3649	654	4927619	35849	D859	5176679	338	211	4938793	52100	r354	4777959	45	622	5278190	3601	594	4963691	1353	D726	4752318	12816	r354	4725200	45	D240	4251854	2007	589	5011931	1551	586	4852164	341	334	4442086	1441	602	5195984	1613	81	5014361	8806	162	5050058	3429	627	5299943
D501	4664190	668	653	4963469	1946	D521	5177288	2831	210	4991486	6480	537	4777955	15810	623	5281791	269	595	4965044	9615	D518	4765227	5798	537	4725196	15810	213	4254029	2358	590	5013935	9385	587	4852685	2630	335	4443931	12183	603	5197692	1598	80	5023839	2277	161	5053489	1327	628	5302842
D502	4665459	1462	652	4965415	15579	D522	5180119	2427	209	4997966	6115	538	4793765	15094	R618	5282005	83	596	4974659	6350	D519	4771025	159	538	4741006	15094	212	4257280	42706	591	5023320	3501	588	4855315	1679	D336	4456114	5235	604	5199290	25320	79	5026116	4350	160	5054904	26479	629	5305830
D503	4667615	2866	651	4980994	30604	D525	5184579	5096	208	5004700	12280	539	4808859	27418	D564	5282062	2707	597	4981009	59146	D949	4771184	1071	539	4756100	27418	211	4299986	50146	592	5026821	29478	589	4856994	1551	D337	4461349	6379	605	5224610	8935	78	5030466	1655	159	5082756	6499	630	5313021
D504	4670582	1198	650	5011598	55838	r338	5184312	1254	207	5016981	1017	540	4836277	2389	IN	5282580	1002	598	5040156	3214	D859	4773149	3905	540	4783518	2389	210	4350725	6480	593	5056904	4829	590	4858998	9602	338	4468556	1452	606	5233545	2163	77	5032122	1056	158	5089450	2041	631	5323112
D505	4671827	3634	649	5067436	9517	D526	5189675	3496	206	5017999	5514	541	4838666	4011	D881	5284946	2684	599	5043370	1103	D521	4777325	2837	541	4785907	4011	209	4357205	6115	594	5061739	1353	591	4868600	3503	D339	4470008	3313	607	5235708	1731	76	5033179	2503	157	5091492	3162	632	5327787
D506	4675461	7739	648	5077526	17541	D917	5193881	2882	205	5023513	1053	542	4843193	9055	D971	5287848	1258	600	5044473	44328	D522	4780162	2427	542	4790434	9055	208	4363939	12281	595	5063092	9615	592	4872103	29476	340	4474288	70646	608	5237440	9055	75	5035687	10774	156	5094661	48340	633	5342573
TNP	4681520	1224	647	5095067	28454	D533	5199940	1729	204	5024566	5262	543	4852248	26691	D1005	5289106	1409	601	5088801	8169	R790	4782590	654	543	4799489	26691	207	4376221	1014	596	5072707	6355	593	4902184	4829	D341	4546704	1851	609	5246495	2012	D74	5046461	3391	155	5144333	11725	634	5348117
D507	4683200	1958	646	5124602	1776	D1023	5202783	578	203	5029828	5780	544	4878939	4079	D878	5290515	1224	602	5096970	1613	D523	4784118	1368	544	4826180	4079	206	4377236	5510	597	5079062	59182	594	4907019	1353	D342	4548584	12540	610	5248507	4486	73	5049852	1942	154	5159503	4999	635	5349521
D508	4685824	3439	645	5126378	2209	TNP	5203003	294	202	5035608	7043	545	4883018	48501	D764	5294813	141	603	5098678	1598	D524	4785486	1913	545	4830259	48501	205	4382746	1053	598	5138245	3215	595	4908372	9616	D343	4561149	118	r353	5252993	45	72	5051794	1245	153	5164502	10213	636	5362019
D509	4689263	1529	644	5128587	1630	D266	5213401	1008	201	5042651	1245	D761	4931519	17285	R618	5294964	83	604	5100276	25360	D525	4787435	5097	D761	4878760	17285	204	4383799	5262	599	5141460	1103	596	4917988	6353	TNP	4561189	309	D731	5252993	6662	71	5053039	8567	152	5174715	34907	637	5421410
D510	4690792	2271	643	5130217	20395	D265	5214409	88	200	5043897	17423	D867	4948804	773	624	5294954	981	605	5125636	8936	R338	4787178	1254	TNP	4895625	843	203	4389061	5781	600	5142563	44337	597	4924341	59144	TNP	4561611	741	D751	5259655	2733	70	5061606	5373	151	5209622	13031	D638	5424501
D511	4693211	17501	642	5150612	10341	D966	5229122	819	199	5061320	43689	D790	4949599	11323	625	5295935	5725	606	5134572	1453	D526	4792532	3496	D867	4896045	773	202	4394842	7043	601	5186900	8169	598	4983486	3214	D344	4562368	3696	D736	5262388	4966	69	5066979	9844	150	5222653	5064	D1005	5426502
TNP	4697906	1146	641	5160956	2044	D442	5229941	226	198	5105009	9333	546	4960964	1263	626	5301660	12393	607	5136025	1794	D530	4796802	1410	TNP	4896500	264	201	4401885	1245	602	5195069	1613	599	4986700	1103	D345	4566912	1059	D760	5267354	1383	68	5076823	7781	149	5229046	9458	D971	5428098
R808	4710714	63	640	5163002	14117	IN	5232341	1281	197	5114342	29304	547	4963064	3254	627	5314053	2894	608	5137820	9057	D872	4801156	160	D790	4896840	11323	200	4403131	17441	603	5196777	1598	600	4987803	44353	D346	4568137	1096	IN	5268208	534	67	5084604	1002	148	5238510	1063	D881	5429574
512	4710712	18778	R1033	5177080	39	R353	5233992	46	196	5144635	5469	R532	4966294	67	628	5316952	2805	609	5146877	2012	D527	4801316	1055	546	4908205	1263	199	4420572	43674	604	5198375	25326	601	5032156	8169	347	4569233	33870	D755	5269136	2800	66	5085606	6507	147	5239573	19209	IN	5433633
513	4729490	3252	D638	5177119	836	611	5233990	49264	195	5150104	2845	D802	4966433	1761	629	5319939	7190	610	5148889	4428	D528	4802371	1719	547	4910305	3254	198	4464246	9332	605	5223701	8934	602	5040325	1613	348	4603103	6110	D740	5273532	3909	65	5092444	7762	146	5258782	12466	D639	5434239
514	4732742	2881	637	5177955	3090	612	5283254	13995	D194	5152949	1126	D565	4968194	3686	630	5327129	10089	R353	5153319	45	D529	4804090	1436	R532	4913535	67	197	4473578	29305	606	5232635	1453	603	5042033	1598	D349	4609213	12167	R1000	5277502	185	64	5100206	17452	145	5271248	3078	R1033	5434759
515	4735623	2502	636	5181045	59285	613	5297249	22496	D805	5154075	1505	566	4971880	67484	631	5337220	4675	611	5153317	49255	D531	4805970	1413	D802	4913674	1761	196	4503872	5469	607	5234088	1794	604	5043631	25321	D350	4621380	7195	D726	5278372	12961	578	5118703	6659	144	5274326	8493	640	5434755
D516	4738125	3125	635	5240330	12497	D614	5319745	15472	193	5155635	32409	567	5039364	27493	632	5341895	13903	612	5202572	14005	D532	4807383	1378	D565	4915435	3686	195	4509341	2845	608	5235883	9057	605	5068952	8936	D351	4629516	10243	D518	5291426	5444	R6	5125824	947	143	5284742	2638	641	5450246
R5	4740864	386	634	5252827	1404	615	5338032	4368	192	5188044	1406	568	5067623	1084	633	5356681	5544	613	5216577	22497	D533	4809104	1358	566	4919121	67484	D194	4512186	223	609	5244940	2013	606	5077888	1453	D352	4639759	16480	D519	5296870	1004	579	5125824	1927	142	5287381	1143	642	5452292
TNP	4740897	354	633	5254231	5544	616	5343365	4422	191	5189450	8941	R1165	5066857	3396	634	5362225	1404	D614	5239074	15722	D534	4810478	1242	567	4986605	27493	193	4512748	35604	610	5246953	4486	607	5079341	1795	D353	4656239	13176	D520	5298221	929	580	5127751	15060	141	5290052	23347	643	5462635
D517	4741250	278	632	5260657	13903	617	5347787	13911	190	5198781	11026	569	5068707	1546	635	5363629	12498	615	5254796	3111	D536	4811994	1157	568	5014864	1084	192	4548352	1406	R353	5251439	46	D264	5081144	477	D354	4669415	7373	D833	5307373	92	581	5142877	2166	140	5313401	1674	644	5483020
D518	4741528	1859	631	5274560	4676	621	5361698	24881	189	5210474	14394	570	5070253	27018	636	5376127	59151	616	5258872	4422	R5	4813580	395	R1165	5014098	3396	191	4549758	8933	D731	5251439	5992	D1025	5081621	754	D355	4676788	1860	D535	5307781	99	582	5145043	1657	139	5315077	5006	645	5484650
D519	4743387	1004	630	5279237	10089	622	5387430	3601	188	5225388	21451	D817	5097566	1172	637	5435278	3091	617	5263294	13946	r354	4816849	45	569	5015948	1546	190	4559081	11027	D751	5257431	2733	608	5082375	9058	D356	4678648	6435	D808	5307880	1608	583	5146700	2174	138	5320083	9750	646	5486859
D520	4744738	7886	629	5289326	7192	623	5391031	213	187	5246839	24013	D739	5099346	4173	D638	5438369	773	621	5277240	24877	537	4816845	15814	570	5017494	27017	189	4570757	14409	D736	5260164	4738	609	5091433	2012	D357	4685083	18356	IN	5308148	435	584	5148874	20960	137	5329833	1716	647	5489716
D521	4752993	15458	628	5296699	2806	R618	5391244	83	186	5270852	1077	573	5104504	2338	D639	5439142	60	622	5302968	3601	538	4832659	15116	D817	5044806	1172	188	4585686	28071	D760	5264902	1383	610	5093445	4304	D358	4703439	1875	D528	5309768	2918	585	5169834	4021	136	5331549	10252	648	5518368
R5	4765275	386	627	5299510	2894	624	5391244	971	185	5271929	8593	D822	5106842	1125	R1033	5439206	39	623	5306569	214	539	4847775	26872	D739	5046586	4173	187	4613757	15614	D755	5266672	3428	R353	5097749	45	D359	4705314	7849	D521	5312686	2875	586	5173855	341	130	5341801	19402	649	5536427
TNP	4764692	948	626	5302404	12393	625	5392215	5725	184	5280522	1161	575	5107975	10313	640	5439202	15486	R618	5306783	82	540	4874647	2390	573	5051744	2338	186	4629371	1077	D740	5270707	3887	D731	5097749	5287	TNP	4708238	1431	D522	5315561	2427	587	5174376	2630	D453	5361203	1980	650	5545944
D522	4768451	2427	625	5314797	5725	626	5397940	12400	183	5281683	28158	576	5118288	66	641	5454690	2045	624	5306783	972	541	4877037	4011	D822	5054082	1125	185	4630448	8591	D913	5274637	380	D976	5103036	77	D360	4713165	1811	D524	5320410	229	588	5177006	1679	D455	5363527	1167	651	5601786
R790	4770879	661	624	5320522	2707	628	5410341	2774	182	5309841	11039	577	5118354	9741	642	5456736	10343	625	5307755	5725	542	4881566	9055	575	5055215	10313	184	4639039	1161	R1000	5274655	186	D751	5103113	2774	D361	4715685	5539	R338	5320489	1182	589	5178685	1551	TNP	5363527	1167	652	5632390
D523	4771667	1368	R618	5321409	83	629	5413296	7192	181	5320880	9156	578	5128237	6658	643	5467079	20395	626	5313480	12394	543	4890621	26692	576	5065528	66	183	4640200	28165	D818	5275017	2337	D920	5105887	813	D362	4721224	12671	D525	5320675	5097	590	5180689	9385	D456	5364694	2963	653	5647972
D524	4773035	1910	D878	5323229	1244	630	5420488	10090	180	5330036	27882	R6	5135357	947	644	5487474	1630	627	5325874	2894	544	4917313	4080	577	5065594	9741	182	4668365	11029	R1000	5277374	182	D736	5106700	4689	D363	4733895	10664	D526	5325772	3496	591	5190074	3503	D457	5368026	1124	654	5649920
D525	4774981	5097	D777	5325211	2345	631	5430580	4675	179	5357918	1270	579	5135357	1927	645	5489104	2209	628	5328773	2807	545	4921393	48500	578	5075477	6660	181	4679394	14049	D726	5278256	12962	D760	5111389	2304	D364	4744559	1299	D531	5329956	1414	592	5193577	29477	D458	5369150	4451	655	5688181
R338	4774724	1253	D798	5327556	1995	632	5435255	13905	178	5359500	35526	580	5137284	15060	646	5491313	1776	629	5331762	7191	546	4969893	1263	R6	5082599	947	180	4693443	27836	D518	5291311	5806	D755	5114089	2729	D365	4745858	6070	D532	5331370	1378	593	5223659	4829	D459	5373602	14661	656	5689845
D526	4780078	3496	D564	5329728	2709	633	5450043	5543	177	5395026	11616	581	5152410	2166	647	5494164	28455	630	5338953	10094	547	4971993	3254	579	5082599	1927	179	4721279	1270	D519	5297117	1004	D740	5117425	3877	D366	4751928	5640	D533	5333097	1358	594	5228494	1353	D460	5390350	5686	657	5721837
D527	4784348	534	R618	5332412	83	634	5455586	1404	176	5406642	58727	582	5154576	1657	648	5522619	17543	631	5349049	4674	R532	4975223	67	580	5084526	15060	178	4722861	35524	D520	5298468	929	R1000	5122365	182	D367	4757568	1956	D534	5334488	1225	595	5229847	9612	129	5396036	20352	658	5736674
D528	4784882	4468	IN	5330915	1002	635	5456990	12501	175	5465369	3725	583	5156233	2174	649	5540734	9517	632	5353723	13904	D683	4975658	615	581	5099652	2166	177	4758385	11617	D260	5301073	251	D726	5123244	12816	D368	4759524	1845	D536	5337346	1158	596	5239459	6353	128	5416389	55951	659	5738901
TNP	4787786	2967	623	5332437	270	636	5469491	59191	174	5469094	1716	584	5158407	14943	650	5550251	55841	633	5368510	5544	D958	4976273	71	582	5101818	1657	176	4770002	58729	TNP	5301173	267	D518	5136153	5797	D369	4761369	16922	r353	5340981	45	597	5245812	59148	R846	5472322	94	660	5741183
D529	4789350	1436	622	5332707	3601	637	5528682	3090	173	5470810	14003	585	5173350	4021	651	5606092	30590	634	5374054	1404	D565	4976603	1200	583	5103475	2174	175	4828731	3725	D840	5301426	489	D519	5141950	1004	D370	4778291	14993	R1148	5340980	46	598	5304961	3215	127	5472665	1535	661	5746259
D530	4790791	1409	621	5337159	24876	D638	5531772	836	172	5486014	1158	586	5177371	341	652	5636682	15583	635	5375458	12498	566	4977803	67498	584	5105649	14943	174	4832456	1716	TNP	5301490	336	D520	5145719	935	D371	4793284	26029	611	5340979	49258	599	5308176	1103	126	5474200	10491	662	5766722
D531	4792639	1414	617	5362035	13939	R1033	5532609	39	171	5487172	2456	587	5177892	2630	653	5652266	1948	636	5387956	59489	567	5045301	27485	585	5120592	4021	173	4834172	15167	TNP	5301889	1536	IN	5146773	228	D372	4819671	10967	612	5390237	14003	600	5309279	44347	125	5484691	6054	663	5777397
D532	4794053	1378	616	5375974	4422	D169	5532608	1285	D170	5489628	2288	588	5180522	1679	654	5654214	38186	637	5447445	3029	568	5073552	1084	586	5124613	341	172	4850002	1158	D872	5303956	74	D521	5151202	2837	D373	4830729	3377	613	5404240	22496	601	5353626	8169	124	5490745	12832	664	5843881
D533	4795780	1358	615	5381361	3071	TNP	5533630	309	D667	5492869	2309	589	5182201	1551	655	5692475	1580	D638	5450474	836	R1165	5072786	3396	587	5125134	2630	171	4851160	2648	D528	5304030	3104	D522	5154039	2427	D374	4834106	9222	D614	5426736	17649	602	5361795	1613	123	5504062	2147	673	5848469
D534	4797171	2998	D614	5384432	16731	D168	5533992	514	D665	5495610	729	590	5184205	9269	656	5694139	31998	R1033	5451311	39	569	5074636	1546	588	5127764	1679	D170	4854079	932	D521	5307134	2879	R790	5156467	654	D375	4844138	2371	615	5444385	3116	603	5363503	1598	122	5506209	8463	R436	5859859
D535	4800407	15088	613	5401163	22496	IN	5534515	669	166	5497889	38883	591	5193474	3503	657	5726137	14819	D169	5451310	955	570	5076182	27693	589	5129443	1551	D169	4855078	303	D522	5310013	2418	D523	5157995	1368	D376	4847211	16336	616	5448466	4422	604	5365101	25433	D121	5514675	2303	680	5859880
D536	4815558	1158	612	5423659	14002	R1033	5539872	39	165	5537758	15150	592	5196977	29478	658	5740956	2220	D937	5452846	1362	D817	5104170	1172	590	5131447	9269	TNP	4855118	309	R790	5312432	661	D524	5159363	1913	D377	4863653	2595	617	5452888	13901	605	5390534	8936	120	5517088	17036	681	5877991
IN	4817523	1284	611	5437661	49262	640	5539868	15486	164	5552908	8357	593	5227060	29478	659	5743183	2282	D933	5454575	365	D739	5105950	4173	591	5140716	3503	D168	4855480	803	D832	5315264	11161	D525	5161312	5097	D378	4866248	3159	621	5466789	24865	606	5399470	723	119	5536205	26503	682	5887714
r354	4819176	45	R353	5486878	46	641	5555356	2045	163	5561265	30516	594	5231895	1353	660	5745465	5076	D925	5455789	2812	573	5111108	2338	592	5144219	29478	TNP	4855540	741	R790	5327946	661	R338	5161055	1254	379	4869408	33088	622	5492505	3600	607	5400193	1683	118	5562708	4163	684	5895627
537	4819172	15809	D536	5489381	1157	642	5557402	10456	162	5591781	3719	595	5233248	9615	661	5750541	20460	R1033	5458717	39	D822	5113446	1125	593	5174302	4829	D667	4857292	2309	D523	5328734	1368	D526	5166409	3496	380	4902496	2909	623	5496105	269	608	5401877	9058	117	5566871	3311	685	5909093
538	4834981	15119	D534	5490812	1242	643	5567858	20397	161	5595502	1342	596	5242863	6352	662	5771001	9790	640	5458718	15481	575	5114579	10313	594	5179137	1353	D665	4860033	729	D524	5328734	1916	D530	5170679	1405	381	4905405	16000	R618	5496105	82	609	5410935	2012	116	5571846	46541	686	5938335
539	4850100	27419	D533	5492070	1358	644	5588255	1630	160	5596931	27538	597	5249215	59148	663	5780791	66690	641	5474201	2045	576	5124892	66	595	5180490	9615	166	4862312	38871	D525	5332054	5097	D531	5172522	1413	D382	4921408	1630	D564	5496376	2730	610	5412947	4304	115	5618387	1351	687	5941086
540	4877519	2394	D532	5493771	1378	645	5589885	2209	159	5624469	6550	598	5308364	3214	664	5847482	4588	642	5476247	10342	577	5124958	9740	596	5190105	6352	165	4902169	15150	R338	5333049	1259	D532	5173935	1384	383	4923038	8401	D798	5499283	1995	r353	5417251	45	114	5620319	7197	688	5963859
541	4879913	4012	D531	5495149	1414	646	5592094	1776	158	5631214	2041	599	5311578	1103	673	5852070	11406	643	5486589	20386	578	5134840	6659	597	5196457	59148	164	4917319	8064	D526	5337151	3496	D533	5175662	1358	384	4931439	1170	D777	5501278	2344	D731	5417251	6057	111	5627517	382	689	5967749
542	4884442	9088	D884	5496636	3980	647	5594951	29205	157	5633255	3162	600	5312681	44336	r436	5863455	45	644	5506975	1630	R6	5141961	947	598	5255606	3214	163	4925383	30514	D531	5341335	1414	D534	5177053	1280	385	4932609	44629	D878	5504360	501	D751	5423308	2478	112	5627899	2073	D690	5977315
543	4893530	26692	D526	5500616	3496	648	5624156	17612	156	5636417	49821	601	5357017	8168	680	5863476	18101	645	5508605	2209	579	5141961	1927	599	5258820	1103	162	4955897	3428	D532	5342749	1378	D536	5184646	1238	386	4977238	2430	R618	5504360	82	D736	5425786	4649	113	5629972	61	691	5982976
544	4920222	4092	D525	5504112	5097	649	5642341	9517	155	5686238	11787	602	5365185	1613	681	5881577	9723	646	5510814	1776	580	5143888	15060	600	5259923	44336	161	4959327	1342	D533	5344464	1358	IN	5186691	1281	387	4979668	13381	624	5507868	1009	D760	5430435	2538	110	5630034	10514	692	5984735
545	4924314	48505	r338	5508212	1254	650	5651858	57566	154	5698025	5085	603	5366893	1598	682	5891300	7911	647	5513671	28561	581	5159014	2166	601	5304259	8168	160	4960756	34088	D534	5345855	1243	R353	5188337	45	R456	4993226	60	625	5508877	5725	D755	5433369	2794	109	5640548	2388	693	6000908
546	4972819	1263	D524	5509245	1913	651	5709424	30612	D941	5703111	554	604	5368491	25241	684	5899213	13466	648	5542232	17624	582	5161180	1657	602	5312427	1613	159	4994844	6550	D536	5355775	1158	R1148	5188335	47	D388	4993418	262	626	5514602	12393	D740	5436969	4085	108	5642936	17614	698	6005088
547	4974919	3346	D523	5511158	1368	652	5740036	15582	153	5704567	10212	605	5393732	8936	685	5912679	29244	649	5560429	9517	583	5162837	2173	603	5314135	1598	158	5001589	2058	IN	5357740	921	611	5188335	49255	D389	4993680	1161	627	5526995	2894	D993	5441093	1458	107	5660876	7019	699	6005887
D548	4978265	2168	R790	5513400	662	653	5755619	1948	152	5714779	34887	606	5402668	2155	686	5941923	2751	650	5569946	55822	584	5165010	20956	604	5315733	25240	157	5003647	3162	R353	5359393	45	612	5237590	14003	D390	4994841	2187	628	5529894	2807	D913	5442556	2728	106	5667897	1144	700	6009634
D549	4980433	888	D522	5514055	2427	654	5757567	35846	151	5749666	13027	607	5404823	1731	687	5944674	22772	651	5625768	30602	585	5185966	4021	605	5340973	8936	156	5006809	49817	R1148	5359392	46	613	5251593	22497	D391	4997974	22042	629	5532883	7191	R1000	5442574	186	105	5669042	13636	701	6091139
D550	4981321	484	D521	5516482	2837	655	5793488	1580	150	5762693	5065	608	5406555	9055	688	5967446	1917	652	5656370	15581	586	5189987	341	606	5349909	2155	155	5056626	11787	611	5359391	49258	D614	5274090	17421	D392	5020016	2938	630	5540074	10089	R1000	5445307	186	104	5683309	1677	702	6094287
D551	4981805	2225	D859	5519590	3905	656	5795152	31988	149	5769087	9455	609	5415610	2013	689	5971285	9576	653	5671952	1948	587	5190508	2630	607	5352064	1731	154	5068413	5319	612	5408649	14003	615	5291511	3113	D393	5024254	5410	631	5550165	4675	D726	5446185	12771	103	5688829	9003	703	6119275
D552	4984030	6498	D949	5524389	1071	657	5827140	14819	148	5778542	1063	610	5417623	4428	D690	5980861	5661	654	5673900	35838	588	5193138	1679	608	5353796	9055	153	5073732	10214	613	5422652	22485	616	5295589	4422	D394	5029664	161	632	5554840	13905	D518	5459049	14102	102	5697890	1585	704	6120431
D553	4990528	11570	D519	5525460	159	658	5841959	2220	147	5779605	19207	r353	5422053	45	691	5986522	1759	655	5709813	1580	589	5194817	1551	609	5362851	2013	152	5083946	34902	D614	5445137	16932	617	5300011	13938	D395	5029825	5745	633	5569628	5543	D520	5473151	82	101	5699475	13267	705	6136716
D554	5002212	105	D518	5525619	5798	659	5844186	2281	146	5798812	12466	611	5422051	49264	692	5988281	15260	656	5711477	31990	590	5196821	9287	610	5364864	4428	151	5118848	13027	615	5462069	3113	621	5313949	24876	D396	5035572	1548	634	5575171	1404	D529	5473259	2368	100	5712742	20272	706	6138006
D555	5002318	1055	D726	5531510	12816	660	5846467	5074	145	5811278	3078	612	5471315	14003	693	6004453	4180	657	5743467	14816	591	5206108	3503	R353	5369294	45	150	5131875	5065	616	5466147	4422	622	5339676	3601	D397	5037120	2537	635	5576575	12505	D811	5475627	5049	99	5733014	14767	707	6158083
D556	5003373	3007	R1000	5545207	186	661	5851541	20448	144	5814356	8490	613	5485318	22496	698	6008633	799	658	5758283	2220	592	5209611	29476	611	5369292	49264	149	5138269	9455	617	5470569	13901	623	5343277	213	D398	5039657	3551	636	5589080	59361	D266	5480693	1020	D98	5747781	1604	708	6188436
D557	5007352	1001	D953	5545228	1286	662	5871989	9789	143	5822846	2637	D614	5507814	17412	699	6009432	3747	659	5760510	2282	593	5239692	4828	612	5418556	14003	148	5147724	1063	621	5484470	24865	R618	5343490	82	TNP	5040294	1146	637	5648441	3091	D265	5481713	88	97	5749887	2557	709	6189561
D558	5008439	2458	D740	5546528	4440	663	5881778	66683	142	5825484	1142	615	5525226	3116	700	6013179	81214	660	5762792	5076	594	5244526	1353	613	5432559	22496	147	5148787	19215	622	5510186	3601	624	5343490	972	TNP	5041855	228	D638	5651532	773	D521	5482157	2828	96	5752444	3679	710	6198441
D559	5010897	1081	D755	5551082	2816	664	5948462	4588	141	5826626	22813	616	5529307	4422	701	6094669	2527	661	5767868	20460	595	5245879	9615	D614	5455055	17415	146	5168002	12465	623	5513787	213	625	5344462	5725	D399	5043324	166	D639	5652305	60	D522	5484985	2427	95	5756872	14350	711	6218948
D560	5012102	3544	D760	5554306	2530	673	5953050	11411	140	5849441	1674	617	5533729	13932	702	6097817	24987	662	5788328	8035	596	5255494	6353	615	5472470	3113	145	5180467	3078	R618	5514000	82	626	5350187	12394	D400	5043490	5832	R1033	5652369	39	R790	5487413	654	D94	5772191	1997	712	6243810
D561	5015646	1670	IN	5555195	549	R436	5964440	45	139	5851117	5005	621	5547661	24876	703	6122805	1155	663	5796363	66686	597	5261847	59138	616	5476548	4422	144	5183545	8489	624	5514000	972	627	5362581	2894	D401	5049322	98	640	5652365	15486	D523	5488941	1368	93	5774188	4765	713	6254506
D562	5017320	2682	D736	5556836	5263	680	5964461	18159	138	5856122	9749	622	5573388	3601	704	6123961	16285	664	5863050	4615	D849	5321296	2927	617	5480970	13932	143	5192034	2637	625	5514972	5725	628	5365480	2806	D402	5049447	1754	641	5667853	2045	D524	5490309	1913	92	5778953	15096	714	6273334
IN	5017888	1119	D920	5562099	813	681	5982620	9723	137	5865871	1716	623	5576989	214	705	6140246	1290	TNP	5868211	309	R736	5326132	625	621	5494902	24876	142	5194672	1143	626	5520697	12384	629	5368468	7191	D403	5051201	2737	642	5669899	10343	R338	5492001	1254	R117	5796754	1423	715	6288871
R532	5020010	67	D751	5562912	2519	682	5992343	7912	136	5867587	10252	R618	5577203	82	706	6141536	19587	D719	5868573	326	D758	5326884	4859	622	5520629	3601	141	5195815	22820	627	5533081	2894	630	5375659	10089	R456	5053878	60	643	5680242	20397	D525	5492258	5097	D91	5799524	16796	716	6290896
D563	5020083	2696	D976	5565431	77	684	6000256	13470	130	5877839	21534	624	5577203	971	707	6161615	30350	TNP	5868633	582	D854	5331750	46	623	5524230	214	140	5218637	1674	628	5535980	2806	631	5385750	4675	404	5053938	9959	644	5700639	1630	D526	5497355	3496	R117	5806110	1423	717	6293277
IN	5021938	987	D731	5565508	6619	685	6013726	29244	129	5899373	25896	625	5578174	5725	708	6191968	1117	D479	5868899	180	D772	5331797	1699	R618	5524444	81	139	5220313	5005	629	5538968	7191	632	5390425	13903	405	5063897	2610	645	5702269	2209	D531	5501539	1414	D90	5816322	1241	720	6295735
D564	5022943	257	R353	5572081	45	686	6042970	2751	128	5925383	58324	626	5583899	11073	709	6193093	8880	TNP	5873328	264	D748	5333627	49	624	5524444	971	138	5225318	9731	630	5546159	10089	633	5405211	5544	406	5066507	36084	646	5704478	1776	D532	5502953	1378	D89	5817612	19835	721	6298960
D565	5023315	1230	610	5572127	4428	687	6045721	22771	D862	5983707	831	627	5594972	2894	710	6201973	20507	D27	5874382	114	D797	5349700	2808	625	5525415	5725	137	5235049	1716	631	5556250	4675	634	5410755	1404	R754	5095565	9264	647	5707335	29222	D533	5504644	1358	D88	5837447	6080	722	6313034
566	5024545	68043	609	5576555	2011	688	6068492	1917	D388	5986681	572	628	5597871	2806	711	6222480	24864	673	5875044	11411	D820	5352534	3879	626	5531140	12394	136	5236765	10252	632	5560925	13905	635	5412159	12508	407	5102591	28188	648	5736557	17612	D534	5506035	1284	D87	5843527	4313
567	5092588	27471	608	5578566	9055	689	6072094	9551	D668	5987901	786	629	5600859	7191	712	6247344	10696	r436	5886434	45	D753	5365423	6324	627	5543534	2894	130	5247017	21538	633	5575713	5543	636	5424667	59186	408	5130779	2058	649	5754742	9517	D789	5508260	11374	D86	5847840	8193
568	5120825	1084	607	5587621	1732	D762	6081645	5757	D737	5988687	10629	630	5608050	10089	713	6258040	18023	680	5886455	18113	D907	5371850	1319	628	5546433	2789	D453	5268555	2284	634	5581256	1404	637	5483853	3091	D409	5132837	23715	650	5764259	55844	D535	5519634	31	D85	5856033	1911
R1165	5120059	3396	606	5589353	2165	D690	6087418	920	D813	6003242	4556	631	5618141	4675	714	6276877	15537	681	5904568	8327	598	5374332	3214	629	5549400	7169	D454	5270839	1747	635	5582660	12497	D638	5486944	773	410	5156552	17151	651	5820103	30610	D536	5519729	1158	D84	5857946	4718
569	5121909	1546	605	5591518	8936	691	6088338	1759	D669	6007798	9082	632	5622816	13902	715	6292414	2025	682	5912895	7912	599	5377546	1103	630	5556569	10089	D455	5273867	1167	636	5595157	59098	D639	5487717	60	411	5174301	24400	652	5850713	15582	r353	5523348	45	D83	5862664	2539
570	5123455	27654	604	5600454	25239	692	6090097	15246	D886	6018110	3896	633	5637601	5544	716	6294439	1192	684	5920808	13466	600	5378649	44347	631	5566660	4675	D456	5275034	2963	637	5654255	3024	R1033	5487781	38	D412	5199209	2141	653	5866296	1948	R1148	5523347	46	D82	5865203	2126
D571	5151404	1174	603	5625693	1597	693	6106255	4193	IN	6026256	999	634	5643145	1404	717	6296820	9617	685	5934274	29243	601	5422996	8169	632	5571335	13902	D457	5278366	1124	D639	5657279	1178	640	5487777	15486	D413	5202076	4845	654	5868244	35846	611	5523346	49263	81	5867329	4553
D572	5153199	4152	602	5627385	1613	698	6110448	799	R846	6027415	94	635	5644549	12502	720	6306437	2715	686	5963517	2751	602	5431165	1613	633	5586120	5544	D458	5279490	4451	D638	5657320	381	641	5503265	2045	414	5206921	16138	655	5904165	1580	612	5572609	14003	80	5872558	2277
R496	5156349	880	601	5628998	8168	699	6111247	3747	127	6027752	1537	636	5657051	59341	721	6309662	14075	687	5966268	22776	603	5432873	1598	634	5591664	1404	D459	5283942	15832	R1033	5658461	38	642	5505311	10333	415	5223059	10555	656	5905829	31992	613	5586612	22497	79	5874835	4362
573	5158375	1048	600	5637166	44347	700	6114994	80901	126	6029289	13032	637	5716392	3091	722	6323737	3918	688	5989044	1917	604	5434471	25472	635	5593068	12502	D460	5299774	6019	640	5658457	15486	643	5515644	20395	416	5233614	30560	657	5937821	14819	D614	5609109	15591	78	5880979	1588
D574	5159424	1304	599	5681513	1103	701	6196139	2561	125	6042321	7966	D638	5719483	773				689	5992883	9576	605	5459943	8936	636	5605570	59154	129	5306844	21386	641	5673945	2045	644	5536039	1630	417	5264667	18414	658	5952640	2220	615	5624700	3116	77	5882568	1056
575	5160736	10317	598	5682616	3213	702	6199321	24986	124	6050287	10941	D639	5720256	60				D690	6002459	5659	606	5468879	1453	637	5664724	3091	128	5328231	56080	642	5675991	10343	645	5537669	2209	418	5283081	8077	659	5954867	2281	616	5628781	4422	76	5883625	2503
576	5171053	66	597	5685829	59147	703	6224308	1155	123	6061713	2209	R1033	5720320	38				691	6008118	1759	607	5470332	1794	D638	5667815	773	R846	5384293	94	643	5686334	20397	646	5539878	1776	419	5291166	11495	660	5957148	5076	617	5633203	13923	D135	5888579	7627
577	5171119	9740	596	5744976	6353	704	6225464	16294	122	6063922	8462	640	5720316	15486				692	6009877	15260	608	5472127	9058	D639	5668588	60	127	5384634	1537	644	5706731	1630	647	5542735	28784	420	5302661	1367	661	5962224	20426	621	5647126	24877	D885	5896426	3894
578	5181001	6657	595	5751329	9615	705	6241758	1290	120	6072554	17014	641	5735804	2045				693	6026049	4173	609	5481185	2011	R1033	5668652	39	126	5386171	10596	645	5708361	2209	648	5571519	17609	421	5304028	18797	662	5982650	9793	622	5672854	3601	D133	5900320	11130
R6	5188120	947	594	5760950	1347	706	6243048	19592	119	6089568	26940	642	5737850	10342				698	6030222	799	610	5483196	4428	640	5668648	15486	125	5396767	6558	646	5710570	1776	649	5589701	9517	422	5322825	2436	663	5992443	66834	623	5676455	213	75	5912740	9557
579	5188120	1927	593	5762297	4835	707	6263132	30354	118	6116508	4164	643	5748192	20391				699	6031021	3747	R353	5487626	45	641	5684136	2045	124	5403325	12824	647	5713427	29429	650	5599218	55839	423	5325261	9075	664	6059277	4589	R618	5676668	82	D377	5923719	1459
580	5190047	15059	592	5767737	29477	708	6293489	1117	117	6120672	3310	644	5768583	1630				700	6034768	81230	611	5487624	49255	642	5686182	10342	123	5416634	2210	648	5742856	17591	651	5655057	30604	424	5335224	3639	673	6063866	11571	624	5676668	971	73	5925180	1477
581	5205172	2166	591	5797214	3503	709	6294614	8880	116	6123982	45839	645	5770213	2209				701	6116242	2551	612	5536879	14004	643	5696524	20391	122	5418844	8463	649	5761020	9517	652	5685661	15582	425	5338863	2348	R436	6075251	45	625	5677639	5725	72	5926684	1245
582	5207338	1657	590	5800717	9718	710	6303494	20508	115	6169821	1351	646	5772422	1776				702	6119401	24979	613	5550883	22497	644	5716915	1630	D121	5427310	2302	650	5770537	55817	653	5701244	1948	426	5341211	13698	D674	6075993	10337	626	5683364	12393	71	5927929	6320
583	5208995	2170	589	5810888	1551	711	6324002	24974	114	6171752	7266	647	5775279	28456				703	6144381	1155	D614	5573380	17415	645	5718545	2209	120	5429722	17103	651	5826354	30609	654	5703192	35846	427	5355749	1380	D675	6088266	3897	627	5695757	2894	70	5934249	5373
584	5211165	20949	588	5812439	1679	712	6348976	10708	113	6179018	61	648	5803735	17618				704	6145537	16285	615	5590795	3116	646	5720754	1776	119	5446825	26589	652	5856963	15582	655	5739113	1580	428	5357129	8016	D676	6092635	7694	628	5698656	2807	69	5946513	6349
585	5232114	4021	587	5814118	2630	713	6359684	16799	112	6179079	2073	649	5821926	9532				705	6161822	1290	616	5594876	4422	647	5723611	28456	118	5473414	4163	653	5872546	1948	656	5740777	31996	429	5365145	7098	D677	6101824	7823	629	5701645	7191	68	5952862	7780
586	5236135	341	586	5816928	341	714	6377300	15536	111	6181152	382	650	5831458	55841				706	6163112	19586	617	5599298	13943	648	5752067	17602	117	5477577	3310	654	5874494	35846	657	5772773	14816	430	5372243	10494	D678	6110289	1580	630	5708836	10089	67	5960642	1002
587	5236656	2630	585	5817269	4021	715	6392836	2025	110	6181534	10977	651	5887299	30603				707	6183190	30350	621	5613241	24877	649	5770242	9532	116	5480887	47481	655	5910415	1580	658	5787589	2220	431	5382737	1434	IN	6110718	1149	631	5718927	4675	66	5961644	6507
588	5239286	1679	584	5821290	20958	716	6394861	1192	109	6192511	2388	652	5917902	15581				708	6213543	1117	622	5638969	3601	650	5779774	55841	115	5528368	1351	656	5912079	31993	659	5789816	2282	432	5384171	1275	D679	6113059	154	632	5723602	13903	65	5968482	7269
589	5240965	1551	583	5842248	2168	717	6397236	2467	108	6194899	17882	653	5933484	1948				709	6214668	8880	623	5642570	270	651	5835615	30601	114	5530299	7266	657	5944072	14807	660	5792098	5076	433	5385446	52249	R436	6113169	45	633	5738388	5545	64	5977331	17467
590	5242969	9274	582	5844416	1657	720	6399703	2715	107	6213090	7020	654	5935432	38186				710	6223548	20507	R618	5642570	82	652	5866216	15581	113	5537565	61	658	5958879	2220	661	5797174	20147	434	5437695	17689	D265	6113214	3823	634	5743933	1404	60	5996116	18604
591	5252243	3503	581	5846073	2163	721	6402927	14067	106	6220112	1143	655	5973693	1580				711	6244055	24755	D564	5642842	2707	653	5881798	1948	112	5537626	2071	659	5961106	2281	662	5817321	9790	D435	5455384	1691	IN	6113377	1321	635	5745337	12498	59	6014720	3211
592	5255746	29476	580	5848302	13349	722	6416994	3918	105	6221256	14445	656	5975357	31996				712	6268810	10696	IN	5643360	1002	654	5883746	38186	111	5539697	382	660	5963387	5076	663	5827111	66690	436	5459871	5543	IN	6115627	981	636	5757835	59188	D58	6018247	1981
593	5285827	4829	D776	5861651	1159				104	6236331	1678	657	6007353	14819				713	6279506	17996	D798	5645726	2004	655	5922007	1580	110	5540079	10977	661	5968463	20460	664	5893802	4588	437	5465414	1393	TNP	6116864	1139	637	5817023	3091	D57	6020486	1903
594	5290662	1353	579	5862810	2479				103	6238009	9036	658	6022172	2220				714	6298316	15537	D777	5647730	2410	656	5923671	31996	109	5551056	2388	662	5988923	10668	673	5898390	11411	438	5466808	14020	D266	6117037	1020	D638	5820114	773	56	6022389	49379
595	5292015	9615	R6	5864342	947				102	6247045	1585	659	6024399	2282				715	6313853	2025	D878	5650878	516	657	5955667	14819	108	5553444	18004	663	5999591	66600	R436	5909780	45	439	5480828	15176	680	6125401	18380	D639	5820887	60	55	6071768	11130
596	5301630	6355	578	5865751	6658				101	6248630	13205	660	6026681	5076				716	6315878	1192	D764	5656217	118	658	5970486	2220	107	5571757	7018	664	6066191	4592	680	5909801	18116	440	5496022	2416	681	6143781	8327	R1033	5820951	38	54	6083670	14209
597	5307985	59145	577	5872551	9740				100	6261835	20176	661	6031757	20459				717	6318259	2458	R618	5656217	82	659	5972713	2282	106	5578777	1143	673	6070783	11411	681	5927917	8327	441	5498466	3241	682	6152108	7911	640	5820947	15486	53	6098848	14654
598	5367131	3215	576	5882291	66				99	6282011	15661	662	6052216	9791				720	6320717	2715	624	5656335	980	660	5974995	5076	105	5579921	14445	R436	6082173	45	682	5936244	7911	D442	5501888	1652	684	6160020	13470	641	5836435	2045	52	6113502	1839
599	5370346	1103	575	5882357	10317				D98	6297672	1604	663	6062007	66545				721	6323942	14075	625	5657315	5725	661	5980071	20459	104	5594996	1676	680	6082194	18153	684	5944156	13466	TNP	5502054	1431	685	6173490	29252	642	5838481	10339	51	6115341	9209
600	5371449	44337	D574	5892682	1298				97	6299276	2557	664	6128552	4589				722	6338017	3919	626	5663040	12393	662	6000530	9791	103	5596672	9036	681	6100347	8328	685	5957622	29242	443	5504659	2131	686	6202742	2751	643	5848820	20384	50	6129086	20810
601	5415786	8169	573	5893987	1047				96	6302335	3678	673	6133141	11411							627	5675433	2894	663	6010321	66545	102	5605708	1585	682	6108675	7909	686	5986864	2751	444	5506790	2626	687	6205493	22772	644	5869204	1630	49	6155015	14124
602	5423955	1613	D572	5896058	4145				95	6306760	14496	r436	6144531	51							628	5678332	2806	664	6076866	4589	101	5607293	13205	684	6116585	13466	687	5989615	22809	445	5509416	11438	688	6228265	1917	645	5870834	2209	48	6169709	33738
603	5425663	1598	R496	5896179	881				D735	6322225	4104	680	6144552	18112							629	5681320	7191	673	6081455	11411	100	5620498	20044	685	6130051	29244	688	6012424	1917	D446	5521613	1566	689	6232092	9576	646	5873043	1776	47	6203447	38406
604	5427261	25569	D571	5900824	1174				93	6326329	7139	681	6162664	9723							630	5688511	10089	R436	6092845	45	99	5640542	15702	686	6159295	2751	689	6016263	9576	447	5523179	1751	D690	6241668	5661	647	5875894	28558	46	6241870	7431
605	5452830	8936	570	5902293	26997				92	6333468	15245	682	6172387	7911							631	5698602	4675	680	6092866	18112	D98	5656244	1604	687	6162046	22772	D690	6025839	5661	448	5524930	15753	691	6247329	1759	648	5904452	17612	45	6249301	31774
606	5461766	716	569	5929290	1546				D91	6348713	16860	684	6180299	13466							632	5703277	13905	681	6110978	9723	97	5657848	2557	688	6184818	1917	691	6031500	1759	449	5540683	23141	692	6249088	15247	649	5922637	9516	44	6281075	19837
607	5462482	1731	R1165	5929290	3396				D90	6365573	1243	685	6193765	29244							633	5718065	5543	682	6120701	7911	96	5660907	3679	689	6188657	9548	692	6033259	15260	450	5563824	8099	693	6265247	4193	650	5932153	55841	43	6301259	21953
608	5464214	9061	568	5930836	1084				D89	6366866	21098	686	6223009	2751							634	5723608	1404	684	6128613	13466	95	5665333	17545	D762	6198205	5756	693	6049431	4171	451	5571923	7468	698	6269440	799	651	5987994	30603	42	6323212	2280
609	5473275	2012	567	5932686	27485				D88	6387964	7948	687	6225760	22773							635	5725012	12502	685	6142079	29244	D94	5683847	1997	D690	6203978	920	698	6053602	2871	452	5579391	24742	699	6270239	3747	652	6018597	15581	41	6325492	3245
610	5475287	4538	566	5960171	67438				D87	6395912	4393	688	6248533	1917							636	5737514	59453	686	6171323	2751	93	5685844	4783	691	6204898	1756	D771	6056473	1128	D453	5604133	1308	700	6273986	80979	653	6034179	1948	40	6330221	7564
R353	5479827	45	D565	6027609	3690				D86	6400305	8235	689	6252372	9575							637	5796967	3091	687	6174074	22773	92	5690627	15245	692	6206654	15246	TNP	6060562	315	D454	5605441	2041	701	6355208	2561	654	6036127	35846	39	6339905	8103
611	5479825	49264	D802	6031299	1761				D85	6408540	2140	D690	6261947	5661							D638	5800058	773	688	6196847	1917	D91	5705872	16860	693	6222812	4193	D767	6081895	9637	D455	5608718	1167	702	6358390	24987	655	6072048	1580	673	6348012	11340
612	5529089	14004	R532	6033132	67				D84	6412483	4735	691	6267608	1759							D639	5800831	60	689	6200686	9575	D90	5722732	1243	698	6227005	799	IN	6085539	573	IN	5609884	1785	703	6383378	1155	656	6073712	31990	R436	6359305	45
613	5543093	23923	D750	6033319	6888				D83	6417218	2579	692	6269367	15260							R1033	5800895	38	D690	6210261	5661	D89	5724025	21097	699	6227804	3747	699	6091532	3747	D456	5609885	2963	704	6384534	16285	657	6105702	14822	R436	6361207	45
D614	5567016	14988	D759	6040207	8201							693	6285539	4171							640	5800891	15486	691	6215922	1759	D88	5745122	7117	700	6231551	80899	700	6095279	81229	D457	5613217	1124	705	6400819	1290	658	6120524	2220	680	6361228	18107
615	5582004	3116	D730	6048408	5421							698	6289710	799							641	5816379	2045	692	6217681	15260	D87	5752239	4394	701	6312694	2561	701	6176785	2527	D458	5614341	5316	706	6402109	19592	659	6122751	2282	681	6379335	9171
616	5586085	4422	TNP	6053837	828							699	6290509	3747							642	5818425	10342	693	6233853	4171	D86	5756633	8235	702	6315876	24986	702	6179933	24987	D459	5619657	21815	707	6422193	30348	660	6125033	5076	682	6388506	7593
617	5590507	15630	TNP	6054720	279							700	6294256	81221							643	5828767	20387	698	6238024	799	D85	5764868	2131	703	6340863	1155	703	6204921	1155	D460	5641472	1900	708	6452544	1117	661	6130109	20472	684	6396099	13347
D618	5607424	1255	547	6055241	3347							701	6375754	2527							644	5849154	1630	699	6238823	3747	D84	5768802	4720	704	6342019	16291	704	6206077	16295	621	5643372	24864	709	6453669	8886	662	6150581	8913	685	6412129	28635
D619	5608679	6803	546	6059425	1263							702	6378902	24975							645	5850784	2209	700	6242570	81221	D83	5773522	2579	705	6358310	1290	705	6222372	1290	622	5669087	22317	710	6462555	20505	663	6159494	66546	686	6440764	2751
IN	5609793	1785	D988	6060730	1527							703	6403878	1155							646	5852993	1776	701	6324068	2527	D82	5776101	2127	706	6359600	19595	706	6223662	19585	IN	5673340	771	711	6483060	24965	664	6226040	5775	687	6443515	22773
D620	5615482	27906	TNP	6062286	843							704	6405034	16285							647	5855850	28984	702	6327216	24974	81	5778228	4553	707	6379687	30347	707	6243739	30341	623	5691404	4868	712	6508025	10696	D961	6231815	1495	688	6466288	1917
621	5643388	24864	D867	6062370	1109							705	6421319	1290							648	5884834	17543	703	6352191	1155	80	5783456	2277	708	6410037	1117	708	6274083	1117	R618	1001223	82	713	6518721	16799	D671	6233311	183	689	6469889	9495
622	5669103	22317	TNP	6063161	264							706	6422609	19586							649	5902950	9517	704	6353347	16285	79	5785733	4360	709	6411162	8886	709	6275208	8886	IN	5693179	864	714	6536331	15530	D969	6233984	1600	D762	6484407	964
IN	5673356	771	D761	6063496	381							707	6442687	30341							650	5912467	55841	705	6369632	1290	78	5790093	1655	710	6420048	20505	710	6284094	20507	624	5696272	961	715	6551861	2025	D944	6235584	2072	691	6488629	1756
623	5691420	4868	545	6063877	48492							708	6473031	1117							651	5968308	30591	706	6370922	19586	77	5791749	1056	711	6440553	25075	711	6304601	24866	625	5697233	5725	716	6553886	1192	673	6237727	13819	692	6490385	15247
R618	5696288	83	544	6112369	4127							709	6474156	8892							652	5998899	15581	707	6391000	30341	76	5792806	2503	712	6465628	10696	712	6329467	10696	626	5702958	12398	717	6556267	2467	R436	6251525	45	693	6506547	3769
IN	5693195	864	543	6116496	26641							710	6483048	20507							653	6014481	1948	708	6421344	1117	D620	5795315	537	713	6476324	16794	713	6340163	17977	627	5715356	2894	720	6558734	2715	680	6251546	18114	698	6510316	799
624	5696288	961	542	6143137	9054							711	6503555	24967							654	6016429	35845	709	6422469	8892	D1024	5795852	811	714	6493935	15536	714	6358954	15537	628	5718255	2806	721	6561959	14063	681	6269660	8430	699	6511115	3992
625	5697249	5725	541	6152708	4012							712	6528522	10696							655	6052349	1580	710	6431361	20507	D135	5796678	7632	715	6509471	2025	715	6374491	2025	629	5721242	7191	722	6576022	3918	682	6278090	7911	700	6515107	79132
626	5702974	12398	540	6156720	2389							713	6539218	18014							656	6054013	31991	711	6451868	24967	D885	5804530	3894	716	6511496	1192	716	6376516	1192	630	5728433	10090				684	6286002	13466	701	6594481	83
627	5715372	2894	539	6159109	27417							714	6558046	15536							657	6086004	14816	712	6476835	10696	D133	5812157	15303	717	6513877	2467	717	6378897	2456	631	5738525	4675				685	6299468	29245	702	6594564	22790
628	5718271	2806	538	6186526	15085							715	6573582	2025							658	6100820	2220	713	6487531	18014	D853	5827460	4407	720	6516344	2715	720	6381353	2715	632	5743200	13271				686	6328713	2751	703	6617355	1155
629	5721258	7191	537	6201611	15809							716	6575607	1192							659	6103047	2282	714	6506359	15536	TNP	5828038	2301	721	6519569	14063	721	6384579	14063	633	5757354	5543				687	6331464	22789	704	6618511	16285
630	5728449	10090	r354	6217371	45							717	6577988	2465							660	6105329	5076	715	6521895	2025	75	5831867	10791	722	6533632	3918	722	6398642	3918	634	5762897	1404				688	6354253	1917	705	6634796	1290
631	5738541	4675	TNP	6218181	828							720	6580453	2715							661	6110405	20460	716	6523920	1192	D74	5842658	3390							635	5764301	12499				689	6358104	9576	706	6636086	18857
632	5743216	13271	TNP	6219035	309							721	6583678	14062							662	6130865	9791	717	6526301	2465	73	5846048	1784							636	5776800	59185				D690	6367680	5661	707	6655435	29325
633	5757370	5543	D530	6219411	1395							722	6597740	3919							663	6140656	66544	720	6528766	2715	72	5847832	1245							637	5835985	3091				691	6373341	1759	709	6685888	8597
634	5762913	1404	D818	6221558	3280																664	6207200	4589	721	6531991	14062	71	5849077	8567							D638	5839076	773				692	6375100	15261	708	6694485	1117
635	5764317	12499	TNP	6221854	288																673	6211789	11572	722	6546053	3919	70	5857644	5373							D639	5839849	60				693	6391273	4180	710	6695602	18129
636	5776816	59185	D266	6224852	1020																r436	6223174	46				69	5863017	9844							R1033	5839913	39				698	6395453	799	711	6713731	24717
637	5836001	3091	TNP	6224906	264																D761	6225285	400				68	5872861	7780							640	5839909	15486				699	6396252	3747	712	6739794	10674
D638	5839092	773	TNP	6225202	843																D674	6225786	10231				67	5880641	1002							641	5855397	2045				700	6399999	81228	713	6750468	16803
D639	5839865	60	D265	6225872	88																D675	6236017	4050				66	5881643	6505							642	5857443	10343				701	6481505	2527	714	6768129	14799
r1033	5839929	39	R5	6225671	366																D676	6240539	7604				65	5888479	7762							643	5867786	20395				702	6484653	24988	715	6782928	2025
640	5839925	15486	515	6226382	2377																D677	6250073	6851				64	5896241	17452							644	5888181	1630				703	6509642	1155	716	6784953	1192
641	5855413	2045	514	6228759	2868																D678	6257566	1580				D1010	5918922	1075							645	5889811	2209				704	6510798	16285	717	6787329	2467
642	5857459	10343	513	6231627	3252																D679	6259146	131				60	5920282	18610							646	5892020	1776				705	6527083	1290	720	6789797	2720
643	5867802	20395	512	6234879	18774																R436	6259256	46				59	5938892	3413							647	5894877	29432				706	6528373	19586	721	6793054	14072
644	5888197	1630	R808	6253589	63																680	6259277	18112				D58	5942562	1981							648	5924309	17612				707	6548451	30350	722	6807126	3918
645	5889827	2209	497	6253710	20633																681	6278546	9652				D57	5944544	1903							649	5942494	9517				708	6578804	1117	D977	6812765	1640
646	5892036	1776	496	6274343	2038																682	6288198	7912				56	5946447	51138							650	5952011	57567				709	6579929	8874	D476	6816054	801
647	5894893	29432	495	6276381	2544																684	6296111	13466				55	6006238	12616							651	6009578	30610				710	6588803	20507
648	5924325	17612	494	6278926	21553																685	6309577	29241				54	6019625	14212							652	6040188	15582				711	6609310	24647
649	5942510	9517	493	6300479	39026																686	6338818	2751				53	6034806	14730							653	6055771	1948				712	6633957	10696
650	5952027	57567	491	6339750	10911																687	6341569	22772				52	6049536	1839							654	6057719	35846				713	6644653	16799
651	6009594	30611	490	6350661	6107																688	6364341	1917				51	6051375	9280							655	6093640	1580				714	6662266	15538
652	6040205	15582	489	6356768	1157																689	6368144	9576				50	6060655	21401							656	6095304	32006				715	6677804	2025
653	6055788	1948	488	6357925	4140																D690	6377720	5661				49	6082056	14243							657	6127310	14831				716	6679829	1192
654	6057736	35846	487	6362065	14259																691	6383381	1759				48	6096869	33940							658	6142141	2220				717	6682210	2456
655	6093657	1580	486	6377313	2450																692	6385140	15261				47	6130809	38299							659	6144368	2281				720	6684666	2715
656	6095321	32006	D485	6379763	1269																693	6401313	4171				46	6169108	7431							660	6146649	5076				721	6687891	14080
657	6127327	14831	484	6381032	10486																698	6405484	799				45	6176539	31915							661	6151725	20421				D784	6701971	11789
658	6142158	2220	483	6391518	1334																699	6406283	3747				44	6208454	19777							662	6172146	9790				722	6713760	5353
659	6144385	2281	482	6392852	6575																700	6410030	81227				43	6228578	21777							663	6181936	66837
660	6146666	5076	D343	6399429	142																701	6491534	2527				42	6250355	2280							664	6248773	7798
661	6151742	20421	TNP	6399493	309																702	6494682	24987				41	6252635	3245							D665	6257117	729
662	6172163	9790	D719	6399571	610																703	6519670	1155				40	6255880	7688							D666	6257846	432
663	6181953	66837	TNP	6399828	828																704	6520826	16295				39	6265601	8103							D667	6258278	2309
664	6248790	7798	D846	6402236	1415																705	6537121	1290				D666	6274877	432							D668	6261465	2216
D665	6257134	729	D696	6404499	1214																706	6538411	19593				D668	6278496	2216							D669	6263706	103
D666	6257863	432	478	6407511	27217																707	6558496	30347				D669	6280737	103							D670	6263809	4621
D667	6258295	2309	TNP	6407631	534																708	6588846	1117				D670	6280840	4621							D671	6268924	180
D668	6261482	2216	477	6435220	1577																709	6589971	8880				D671	6285955	180							D672	6269105	1574
D669	6263723	103	473	6436797	15024																710	6598851	20508				D672	6286136	1574							673	6270679	11445
D670	6263826	4621	472	6451821	22703																711	6619359	24970				673	6287710	11411							R436	6282069	45
D671	6268941	180	D471	6474524	1479																712	6644329	10696				R436	6299100	45							D679	6282124	11209
D672	6269122	1574	470	6476003	10400																713	6655025	17996				680	6299121	18152							R436	6293312	45
673	6270696	11576	468	6486477	2704																714	6673835	15537				681	6317273	9680							680	6293333	18152
R436	6282086	46	467	6489988	5277																715	6689372	2025				682	6326953	7910							681	6311485	9680
D674	6285083	9218	466	6495265	4139																716	6691397	1192				TNP	6334928	309							682	6321165	7910
D675	6294301	1936	465	6499404	4572																717	6693778	9607				D958	6335120	73							D683	6329138	878
D676	6298935	7020	464	6503976	14115																720	6703385	2715				TNP	6335350	741							TNP	6329140	309
D677	6308985	6786	463	6518091	13937																721	6706610	14075				684	6336103	13465							TNP	6329562	741
D678	6316430	1546	462	6532028	1432																722	6720685	3919				685	6349568	29244							684	6330315	13465
D679	6317976	11374	461	6533460	2352																						686	6378812	2751							685	6343780	29244
R436	6329329	45	452	6535812	24323																						687	6381563	22771							686	6373024	2751
680	6329350	18152	439	6560135	12758																						688	6404334	1917							687	6375775	22771
681	6347502	9680	438	6572893	14009																						689	6408161	9575							688	6398546	1917
682	6357182	7910	437	6586902	1392																						D690	6417736	5662							689	6402373	9575
D683	6365155	878	436	6588294	5544																						691	6423398	1755							D690	6411948	5661
TNP	6365157	309	D435	6596634	1690																						692	6425153	15246							691	6417609	1755
TNP	6365579	741	434	6598324	17687																						693	6441311	4193							692	6419364	15246
684	6366332	13465	433	6616011	52258																						698	6445504	799							693	6435522	28598
685	6379797	29244	432	6668269	1274																						699	6446303	3747							D694	6464120	7918
686	6409041	2751	431	6669543	1434																						700	6450050	80906							TNP	6464953	2994
687	6411792	22771	430	6670977	10462																						701	6531198	2561							D695	6472038	1216
688	6434563	1917	429	6681439	7230																						702	6534381	24985							D696	6472068	976
689	6438390	9575	428	6688669	8015																						703	6559367	1155							D697	6473254	1610
D690	6447965	5661	451	6696777	7466																						704	6560523	16294							698	6474864	18041
691	6453626	1755	450	6704243	8097																						705	6576817	1290							TNP	6482521	624
692	6455381	15246																									706	6578107	19590							TNP	6483206	1125
693	6471539	28598																									707	6598189	30352							TNP	6484420	909
D694	6500137	7918																									708	6628544	1117							TNP	6485331	1680
TNP	6500970	2994																									709	6629669	8886							699	6492905	3747
D695	6508055	1216																									710	6638555	20507							700	6496652	82579
D696	6508085	976																									711	6659062	24747							TNP	6518997	1431
D697	6509271	1610																									712	6683809	10696							701	6579473	2561
698	6510881	18041																									713	6694505	16800							702	6582656	24985
TNP	6518538	624																									714	6712116	15532							703	6607642	1155
TNP	6519223	1125																									715	6727648	2025							704	6608798	16294
TNP	6520437	909																									716	6729673	1192							705	6625092	1290
TNP	6521348	1680																									717	6732054	2467							706	6626382	19590
699	6528922	3747																									D718	6734521	5905							707	6646464	30350
700	6532669	82579																									TNP	6740492	309							708	6676817	1117
TNP	6555014	1431																									TNP	6740914	741							709	6677942	8886
701	6615490	2561																									720	6741668	4392							710	6686828	22180
702	6618673	24985																									721	6746570	14075							TNP	6686902	1431
703	6643659	1155																									722	6760645	3918							711	6709008	25077
704	6644815	16294																																		712	6734085	10696
705	6661109	1290																																		713	6744781	16800
706	6662399	19590																																		714	6762392	15532
707	6682481	30350																																		715	6777924	2025
708	6712834	1117																																		716	6779949	1192
709	6713959	8886																																		717	6782329	2467
710	6722845	22180																																		D718	6784796	5905
TNP	6722919	1431																																		TNP	6790767	309
711	6745025	25077																																		TNP	6791102	828
712	6770102	10696																																		D719	6791129	326
713	6780798	16800																																		720	6791943	4392
714	6798409	15532																																		721	6796845	14075
715	6813941	2025																																		722	6810920	3918
716	6815966	1192
717	6818347	2467
D718	6820814	5905
TNP	6826785	309
TNP	6827120	828
D719	6827147	326
720	6827961	4392
721	6832863	14075
722	6846938	3918
[truncated: 27 more columns]

## Sheet: S2
Strain ID	Strain Name	Accession No. in NCBI GeneBank	Genome Size (bp)	No. of DispR	Total length of DispR (bp)	Percentage of DispR in Genome
1	NCGM1984	AP014646.1	6850954	56	1221138	0.178243
2	FRD1	CP010555.1	6712339	50	1142825	0.170257
3	B136-33	CP004061.1	6421010	47	841642	0.131076
4	YL84	CP007147.1	6433441	52	869983	0.135228
5	LESB58	FM209186.1	6601757	45	1040337	0.157585
6	M18	CP002496.1	6327754	48	742180	0.11729
7	RP73	CP006245.1	6342034	44	796657	0.125615
8	SCV20265	CP006931.1	6725183	52	1170268	0.174013
9	LES431	CP006937.1	6550070	45	987733	0.150797
10	NCGM2.S1	AP012280.1	6764661	54	1200557	0.177475
11	UCBPP-PA14	CP000438.1	6537648	51	980175	0.149928
12	DK2	CP003149.1	6402658	47	886486	0.138456
13	NCGM1900	AP014622.1	6814936	56	1185285	0.173925
14	MTB-1	CP006853.1	6580038	47	1003099	0.152446
15	213BR	AFXK01000001.1	6719211	53	1161678	0.172889
16	VRFPA04	CP008739.2	6818030	46	1127627	0.165389
17	DSM_50071	CP012001.1	6317050	47	743235	0.117655
18	PA7	CP000744.1	6588339	45	1050375	0.159429
19	Carb01_63	CP011317.1	7497593	57	1794274	0.239313
20	PA1	CP004054.2	6528877	45	1102948	0.168934
21	PA1R	CP004055.1	6309305	45	887169	0.140613
22	F22031	CP007399.1	6603099	49	960089	0.1454
23	PACS2	AAQW01000001.1	6492423	51	932819	0.143678
24	19BR	AFXJ01000001.1	6742964	54	1184038	0.175596
25	PAO1	AE004091.2	6264404	45	691941	0.110456
Min			6264404	44	691941	0.110456
Max			7497593	57	1794274	0.239313

## Sheet: S3
Table S3: 134 distinct pairs of core blocks between which dispensable region existed
start core block ID	end core block ID	No. of Strains in which this block pair are adjacent	No. of Strains in which this block pair is insertion site	Strains in which this block pair is insertion site	Are DispRs between this pair of blocks Different (D) Or Same(S) in the strains?	DRs within the DispRs flanked this pair of blocks
1	2	25	2	s15,s24	S
7	15	1	1	s18	--
8	14	25	24	all (except s18)	D	R570
14	307	1	1	s18	--
15	16	25	1	s18	--
25	26	25	6	s18,s20,s21,s22,s23,s25	S
26	30	23	17	s1,s2,s4~s9,s11~s13,s15,s17,s19,s22,s24,s25	D
26	38	2	1	s10	--
30	664	2	1	s10	--
33	34	25	2	s18,s19	S
39	673	2	1	s10	--
44	45	25	1	s18	--
55	56	25	2	s15,s24	S
56	59	25	20	s1~s5,s9,s10,s11,s13~s22,s24,s25	S
59	60	25	16	s4,s6~s8,s10~s12,s14~s16,s18,s20,s21,s23~s25	D
60	577	6	6	s7,s15,s20,s21,s24,s25	S
60	64	17	15	s1,s3~s6,s8,s9,s11~s14,s17~s19,s22	D
60	627	1	1	s23	--
60	700	1	1	s2	--
73	75	25	25	all	D
75	76	25	2	s10,s16	D
81	92	25	24	all (except s12)	D
93	95	25	13	s1, s2,s4,s7,s10,s12,s15,s16,s20,s21,s23~s25	D
97	99	25	24	all (except s18)	S
99	100	25	1	s19	--
107	108	25	1	s24	--
111	112	25	2	s2,s19	D
112	113	25	4	s2,s8,s19,s22	S
117	118	25	1	s18	--
120	122	25	12	s1,s3,s7,s8,s10,s11,s13~s16,s24,s25	D
123	429	1	1	s18	--
127	128	25	7	s4,s7,s17,s18,s20,s21,s23	D	R846
128	129	25	3	s2,s11,s19	D	R736
129	130	25	2	s10,s16	D
130	136	24	1	s1	--
130	461	1	1	s13	--
146	147	25	6	s5,s8,s9,s20~s22	D
151	152	25	1	s6	--
152	153	25	1	s18	--
153	154	25	7	s4,s8,s9,s12,s17,s22,s23	S
162	163	25	2	s5,s9	S
166	171	25	15	s1,s4~s6,s9~s11,s13,s15,s17,s20~s24	D
180	181	25	2	s2,s19	S
187	188	25	11	s2,s7,s8,s11,s12,s15,s18,s19,s22,s24,s25	D
193	195	25	24	all (except s18)	D
202	203	25	1	s17	--
203	204	25	1	s8	--
209	210	25	1	s19	--
213	242	25	25	all	D
242	244	25	24	all (except s16)	D	R883
246	261	25	2	s1,s13	S	R735
262	267	25	24	all (except s16)	D
273	274	25	12	s2,s4,s5,s6,s9,s12,s15,s17,s19,s22~s24	S
278	280	25	24	all (except s18)	D
280	282	25	23	all (except s16,s18)	S
282	285	25	24	all (except s18)	D
285	286	25	1	s24	--
287	289	25	25	all	D	R396
291	292	25	1	s8	--
294	295	25	4	s2,s15,s19,s24	D
298	307	24	24	all (except s18)	D	R4
310	311	25	7	s4,s6,s8,s11,s12,s17,s23	D
313	319	25	25	all	D	R316
319	324	25	25	all	D	R647
324	326	25	24	all (except s18)	D
330	331	25	18	s2~s9,s12,s15,s17,s19~s25	S
334	335	25	2	s19,s25	D
335	338	25	24	all (except s18)	S
338	340	25	24	all (except s18)	S
340	347	25	23	all (except s3, s18)	D
340	627	1	1	s3	--
340	348	1	1	s18	--
347	379	1	1	s18	--
347	627	1	1	s3	--
348	379	24	24	all (except s18)	D
381	383	25	8	s1,s3,s10,s11,s13,s14,s16,s18	S
387	404	25	2	s1,s13	S	R456
406	407	25	2	s20,s21	S	R754
408	410	25	24	all (except s7)	S
411	414	25	6	s1,s3,s10,s11,s13,s16	D
414	415	25	1	s16	--
418	419	25	3	s18,s19,s22	D
434	436	25	23	all (except s20,s21)	D
439	440	17	6	s7,s12,s14,s20,s21,s23	S
440	441	25	5	s6,s11,s12,s15,s24	D
441	443	24	24	all (excep s22)	D
441	444	1	1	s22	--
445	447	25	24	all (excep s18)	S
452	461	24	1	s1	--
452	621	1	1	s13	--
464	465	25	1	s6	--
468	470	25	8	s1,s3,s8,s10,s11,s13,s14,s16	S
470	472	25	24	all (except s18)	S
472	473	25	5	s3,s5,s9,s11,s17	D
473	477	25	2	s1,s13	S
478	482	25	24	all (except s16)	D
484	486	25	24	all (except s18)	S
491	493	25	16	s1,s3~s4,s6~s8,s10,s13~s14,s16~s18,s20~s23	S
497	512	25	3	s1,s12,s13	D	R808
515	537	25	18	s1~s4,s7,s8,s10,s11,s13~s16,s18~s21,s24,s25	D	R354,R5,R1012,R790,R338,R1000
537	538	25	2	s10,s16	S
540	541	25	1	s15	--
545	546	25	4	s2,s5,s9,s19	D
547	566	25	25	all	D	R532
567	568	25	1	s16	--
568	569	25	1	s16	--	R1165
569	570	10	15	s3,s4,s6,s10,s11,s14~s19,s22~s25	D
570	573	25	25	all	D	R496
573	575	25	25	all	D
576	577	25	1	s16	--
577	578	19	1	s4	--
578	579	25	1	s16	--	R6
579	580	25	4	s2,s4,s10,s23	S
597	598	25	1	s8	--
605	606	25	1	s18	--
607	608	25	1	s12	--
610	611	24	10	s2,s3,s11,s12,s14~s16,s19,s23,s24	D	R353,R1012,R790,R338,R1000,R1148
613	615	25	24	all (except s16)	S
617	136	1	1	s13	--
617	621	24	1	s1	--
622	623	25	2	s18,s19	D
623	624	25	9	s2,s4,s6,s8,s14,s18,s19,s22,s23	D	R618
630	631	25	2	s10,s16	D
637	640	25	25	all	D	R1033
664	673	23	6	s1,s7,s13,s15,s23,s24	D
673	680	25	5	s1,s8,s13,s14,s23	D	R436
682	684	25	3	s1,s10,s13	D
689	691	24	24	all (except s18)	D
693	698	25	2	s1,s13	S
698	699	25	3	s12,s18,s19	D
700	701	24	1	s4	--
701	702	25	1	s4	--
717	720	25	3	s1,s10,s13	D
721	722	25	2	s15,s24	S

## Sheet: S4
Table S4: Scaffolds for the 28 genomes
s1	s1_Loc	s1_Length	s2	s2_Loc	s2_Length	s3	s3_Loc	s3_Length	s4	s4_Loc	s4_Length	s5	s5_Loc	s5_Length	s6	s6_Loc	s6_Length	s7	s7_Loc	s7_Length	s8	s8_Loc	s8_Length	s9	s9_Loc	s9_Length	s10	s10_Loc	s10_Length	s11	s11_Loc	s11_Length	s12	s12_Loc	s12_Length	s13	s13_Loc	s13_Length	s14	s14_Loc	s14_Length	s15	s15_Loc	s15_Length	s16	s16_Loc	s16_Length	s17	s17_Loc
1	1	1591	1	1	1593	1	1	1591	D144	1	101	1	1	1591	1	1	1590	1	1	1591	D144	1	101	1	1	1591	1	1	1591	1	1	1591	1	1	1591	D144	1	101	1	1	1593	1	1	1591	1	1	1591	D144	2
2	1650	11970	D162	1596	435	D162	1596	1113	1	102	1591	D162	1596	1113	D162	1596	435	D161	1688	1287	1	102	1591	D162	1596	1113	2	1650	11970	2	1650	11970	2	1650	11970	1	102	1591	D162	1596	1113	2	1650	11970	2	1650	11970	1	103
3	13620	321100	D120	2031	891	D86	2709	214	2	1751	11970	D86	2709	214	TNP	1646	1262	2	3008	11970	2	1751	11970	D86	2709	214	3	13620	321087	3	13620	321078	3	13620	321078	2	1751	11970	D86	2709	214	3	13620	320806	3	13620	321272	2	1752
TNP	33563	213	2	3008	11970	2	3008	11970	3	13721	321267	2	3008	11970	D120	2031	891	3	14978	320902	3	13721	320881	2	3008	11970	TNP	33585	213	TNP	33582	213	R3	334681	163	3	13721	321269	2	3008	11970	TNP	33582	213	TNP	33563	213	3	13722
R3	334703	86	3	14978	318012	3	14978	317961	TNP	33683	213	3	14978	318016	2	3008	11970	TNP	34939	213	TNP	33683	213	3	14978	316660	R3	334690	163	R3	334681	163	D4	334698	626	TNP	33664	213	3	14978	317134	R3	334373	86	R3	334839	86	R3	334549
D4	334720	626	TNP	34921	213	TNP	34921	213	R3	334935	86	TNP	34921	213	3	14978	317968	R3	335827	86	R3	334549	86	TNP	34921	213	D4	334707	626	D4	334698	626	D5	335324	82	R3	334939	163	TNP	34921	213	D5	334482	547	D6	335777	951	D5	334948
D5	335346	82	R3	332937	86	R3	332886	86	D5	335044	547	R3	332941	86	TNP	34920	213	D5	335936	619	D5	334658	619	R3	331594	162	D5	335333	82	D5	335324	82	D6	335675	238	D5	335048	619	R3	332095	163	D6	335238	951	D156	336735	735	D5	334658
D6	335697	238	D5	333046	619	D5	332995	619	D6	335800	951	D5	333050	619	R3	332897	52	D6	336765	951	D6	335487	951	D4	331642	592	D6	335684	238	D6	335675	238	D7	335927	2247	D6	335877	951	D177	332900	208	D156	336196	735	D4	337470	990	D6	335487
D7	335949	2251	D6	333889	277	D6	333838	277	D156	336758	735	D6	333893	276	D7	332946	1077	D156	337723	735	D156	336445	774	D5	332234	82	D7	335936	2233	D7	335927	2247	R3	337555	162	D156	336835	735	D6	333114	1183	D4	336931	990	D177	338622	208	D156	336445
R3	337740	86	D7	334180	965	D7	334129	965	D4	337493	990	D7	334183	965	8	334037	145069	D4	338458	990	D4	337219	989	8	332453	144680	R3	337564	162	R3	337555	162	8	338174	145119	D4	337570	1038	D5	333521	275	D177	338083	208	D171	338854	174	D4	337219
8	338200	145105	D156	335145	423	D156	335094	423	D177	338645	208	D156	335148	423	9	479113	353993	D177	339610	208	D177	338370	208	9	477140	354306	8	338183	145121	8	338174	145122	9	483299	353574	D177	338674	208	D7	334311	961	D171	338315	174	D7	339045	2247	D177	338371
9	483312	353569	D4	335568	990	D4	335517	990	D171	338877	174	D4	335571	990	TNP	697151	585	D171	339842	192	D171	338602	174	TNP	695330	585	9	483311	353574	9	483302	353574	10	836873	2060	D171	338906	174	D156	335272	423	D7	338506	2247	R3	340673	162	D171	338603
TNP	701438	585	R3	335915	86	R3	335864	86	D7	339068	2247	R3	335918	162	TNP	697737	744	D7	340051	2246	D7	338793	2247	TNP	695916	744	TNP	701440	585	TNP	701433	585	R4	838812	36	D7	339097	2247	D4	335695	990	R3	340134	163	8	341292	144899	D7	338794
TNP	702024	744	8	336624	145049	8	336573	145057	R3	340696	86	8	336627	144998	TNP	828902	315	R3	341678	162	R3	340421	162	TNP	827017	315	TNP	702026	744	TNP	702019	744	D11	838933	673	R3	337917	163	R3	336042	163	8	340753	142260	D76	486228	888	R3	340422
TNP	832542	315	9	481680	354261	9	481636	354081	8	341315	145148	9	481632	354223	10	833106	2062	8	342297	145122	8	341040	142512	10	831446	2189	TNP	832546	315	TNP	832537	315	D12	839606	928	8	341344	145097	8	336751	143910	9	483020	354256	TNP	486239	1262	8	341041
10	836881	2059	TNP	699990	585	TNP	699820	585	9	486469	354273	TNP	699884	585	R4	835047	36	9	487425	353550	9	483559	354318	R4	833514	36	10	836885	2060	10	836876	2060	R4	839708	36	D28	486478	1287	9	480667	352413	TNP	701085	585	D164	487117	398	9	483559
R4	839818	36	TNP	700576	744	TNP	700406	744	TNP	704658	585	TNP	700470	744	D11	835168	664	TNP	705532	585	TNP	701740	585	D11	833635	676	R4	838824	36	R4	838815	36	13	840534	48255	9	487806	354169	TNP	697361	585	TNP	701671	744	9	487556	354116	TNP	701682
D11	838940	673	TNP	831737	315	TNP	831513	315	TNP	705244	744	TNP	831651	315	D12	835879	797	TNP	706118	744	TNP	702326	744	D12	834311	880	D11	838945	673	D11	838936	673	14	888793	197	TNP	705891	585	TNP	697947	744	TNP	832937	315	TNP	705642	585	TNP	702268
D12	839613	928	10	835941	2198	10	835717	2198	TNP	836403	315	10	835855	2198	R4	835934	36	TNP	836636	315	TNP	833538	315	R4	834413	36	D12	839618	928	D12	839609	928	D15	889049	1299	TNP	706477	744	TNP	829050	315	10	837276	2060	TNP	706228	744	TNP	833534
R4	839818	36	R4	837983	36	R4	837794	36	10	840742	2060	R4	837932	36	13	836676	48260	10	840975	2060	10	837877	2060	13	835191	48256	R4	839720	36	R4	839711	36	16	890372	41832	TNP	837636	315	13	833084	48180	R4	839215	36	TNP	837333	315	10	837873
13	840542	48244	D11	838139	674	D11	837915	673	R4	842681	36	D11	838053	673	14	884936	200	R4	842914	36	R4	839781	36	14	883447	200	13	840546	48255	13	840537	48255	TNP	890388	1095	10	841975	2060	14	881264	200	D11	839336	752	10	841672	2060	R4	839812
14	888790	197	D12	838813	796	D12	838588	796	D11	842802	673	D12	838726	796	D90	885167	1299	D11	843035	673	D11	839937	871	16	883668	41831	14	888805	197	14	888796	197	17	932205	143743	R4	843914	36	16	881485	42551	D12	840088	928	R4	843611	36	D11	839933
D15	889018	1299	R4	838915	36	R4	838690	36	D12	843475	928	R4	838828	36	TNP	885190	1262	D12	843708	928	D12	840808	928	TNP	883686	1095	TNP	889041	1095	D15	889052	1299	TNP	1025497	1320	D11	844035	493	TNP	881503	1095	R4	840190	36	D11	843732	493	D12	840804
16	890341	41856	13	839609	48257	13	839384	48257	R4	843577	36	13	839522	48257	16	886515	41830	R4	843810	36	R4	840784	36	TNP	914870	291	16	889051	41806	16	890375	41832	TNP	1027685	1653	D12	844528	928	TNP	913146	291	13	841016	48258	D12	844225	928	R4	840906
TNP	890384	1095	14	887866	200	14	887641	200	13	844403	48257	14	887779	200	TNP	917717	291	13	844636	48255	13	841736	48257	17	925500	143750	TNP	920228	291	TNP	890391	1095	D18	1075951	125	R4	844630	36	17	924037	143774	14	889274	200	R4	844327	36	13	841732
TNP	921568	291	D15	888097	1299	D15	887872	1299	14	892660	200	D15	888010	1299	17	928346	143760	14	892895	197	14	889997	197	TNP	940607	333	17	930858	143737	TNP	921578	291	19	1076079	113118	13	845456	48257	TNP	939144	333	16	889495	41705	13	845153	48257	14	889994
17	932198	143747	16	889420	41427	16	889195	41565	16	892881	41780	16	889333	41565	TNP	943453	333	D15	893151	1299	16	890243	41806	TNP	1018799	1320	TNP	945964	333	17	932208	143744	TNP	1164572	864	14	893713	200	TNP	1017360	1320	TNP	920700	291	14	893410	200	16	890240
TNP	947305	333	TNP	920518	291	TNP	920422	291	TNP	924086	291	TNP	920560	291	TNP	1021657	1320	16	894474	41831	TNP	921420	291	TNP	1020406	582	TNP	1024148	1320	TNP	947315	333	TNP	1165092	408	16	893934	41734	TNP	1018967	582	D167	931213	908	16	893631	41825	TNP	921417
TNP	1025497	1320	17	930848	143225	17	930761	143756	D167	934674	908	17	930899	143754	TNP	1023264	582	TNP	894490	1095	D167	932061	909	TNP	1020987	1653	TNP	1025755	582	TNP	1025501	1320	TNP	1169423	1248	TNP	893952	1095	TNP	1019548	1653	TNP	931243	1262	TNP	893649	1095	D167	932058
TNP	1027104	582	TNP	945955	333	TNP	945868	333	TNP	934704	1262	TNP	946006	333	D18	1072109	125	TNP	925677	291	TNP	932092	1262	D18	1069253	125	TNP	1026336	1653	TNP	1027108	582	20	1189197	27451	TNP	925048	291	D18	1067814	125	D49	932121	399	TNP	924836	291	TNP	932089
TNP	1027685	1653	TNP	1024246	1320	TNP	1024069	1320	D49	935582	399	TNP	1024205	1320	19	1072237	113138	17	936306	143746	D49	932970	399	19	1069381	109522	D18	1074598	125	TNP	1027689	1653	D21	1216648	822	17	935669	143855	19	1067942	112810	17	932556	143807	17	935457	143804	D49	932967
D18	1075948	125	TNP	1025853	582	TNP	1025676	582	17	936017	143754	TNP	1025812	582	TNP	1165582	1248	TNP	951413	333	107	933408	101346	TNP	1159159	1248	19	1074726	113120	D18	1075955	125	22	1217470	45490	TNP	950776	333	TNP	1161589	1248	TNP	1025915	1320	TNP	950564	333	107	933405
19	1076076	113124	TNP	1026434	1653	TNP	1026257	1653	TNP	1029323	1320	TNP	1026393	1653	IN	1173338	195	TNP	1029601	1320	TNP	1031158	1248	IN	1166664	315	TNP	1168072	1248	19	1076083	113119	23	1262965	206553	TNP	1029076	1320	IN	1169094	315	TNP	1027522	582	TNP	1028813	1320	TNP	1031154
TNP	1169426	1248	19	1074073	112559	D18	1074520	125	TNP	1030930	582	D18	1074656	125	20	1185375	26487	TNP	1031208	582	D106	1034757	463	IN	1166915	195	IN	1175577	315	TNP	1169428	1248	TNP	1277893	408	TNP	1030683	582	IN	1169345	195	TNP	1028103	1653	TNP	1030420	582	D106	1034753
IN	1176931	315	TNP	1166840	1248	19	1074648	113135	TNP	1031511	1653	D49	1075704	398	D21	1211862	408	TNP	1031789	1653	D105	1035231	169	20	1178903	27657	IN	1175828	195	IN	1176933	315	TNP	1341358	1248	TNP	1031264	1653	20	1182070	26657	D18	1076366	125	TNP	1031001	1653	D105	1035227
IN	1177182	195	IN	1174596	195	TNP	1167991	1248	D18	1079774	125	19	1076142	113150	22	1212270	45489	D18	1080055	125	104	1035400	1052	D21	1206560	822	20	1187846	27451	IN	1177184	195	TNP	1468171	1335	D18	1080888	125	D21	1208727	822	19	1076494	113131	D28	1079298	1287	104	1035396
20	1189200	27450	20	1186632	27594	IN	1175747	195	19	1079902	113065	TNP	1169500	1248	D180	1257794	210	19	1080183	113130	103	1036455	250795	22	1207382	45489	D21	1215297	822	20	1189202	27451	24	1469518	12014	19	1081016	113145	22	1209549	46053	TNP	1169851	1248	TNP	1079309	1262	103	1036451
D21	1216650	822	D21	1214226	822	20	1187783	27594	TNP	1173193	1248	IN	1177256	195	TNP	1257805	1262	TNP	1173539	1248	TNP	1077856	585	23	1252876	206328	22	1216119	45490	D21	1216653	822	D25	1481532	178	TNP	1174387	1248	23	1255607	206307	IN	1177356	315	D18	1080626	124	TNP	1077856
22	1217472	45489	22	1215048	45486	D21	1215377	822	IN	1180698	315	20	1189292	27594	D163	1258006	1076	IN	1181044	315	TNP	1099932	429	TNP	1331205	1248	23	1261614	206560	22	1217475	45490	26	1481710	49330	IN	1181892	315	TNP	1333999	1248	IN	1177607	195	19	1080753	113145	TNP	1099932
23	1262966	206564	D180	1260569	210	22	1216199	45489	IN	1180949	195	D21	1216886	822	23	1259122	206453	IN	1181295	195	TNP	1123898	1242	TNP	1457857	1335	TNP	1340011	1248	23	1262970	206554	27	1531042	10911	IN	1182143	195	TNP	1460567	1335	20	1189625	27460	TNP	1174124	1248	TNP	1123898
TNP	1468183	1335	D163	1260781	1076	D180	1261723	210	20	1192967	27448	22	1217708	45489	TNP	1337518	1248	20	1193313	27451	TNP	1217394	888	24	1459204	12014	TNP	1466827	1335	TNP	1341364	1248	D28	1541983	1287	20	1194161	27657	24	1461914	12014	D21	1217085	822	IN	1181629	315	TNP	1217396
24	1469530	12014	23	1261897	206403	D85	1261939	1071	D21	1220415	822	D180	1263232	210	TNP	1464228	1335	D21	1220764	795	TNP	1218281	1380	D25	1471218	1473	24	1468174	12014	TNP	1468177	1335	29	1543310	659	D21	1221818	822	D25	1473928	1473	22	1217907	45415	IN	1181880	195	TNP	1218283
D25	1481544	178	TNP	1340292	1248	23	1263051	206404	22	1221237	45490	D85	1263448	1071	24	1465575	12015	22	1221559	44770	D102	1287250	597	26	1472693	49671	D25	1480188	178	24	1469524	12014	30	1543975	2149	22	1222640	45490	26	1475403	49504	23	1263327	206498	20	1193898	27316	D102	1287306
26	1481722	49330	TNP	1466953	1335	TNP	1341447	1248	23	1266732	206553	23	1264560	205050	D25	1477590	1473	23	1266334	206558	101	1287847	3484	27	1522366	10919	26	1480366	49330	D25	1481538	178	31	1546124	6380	23	1268135	206443	27	1524909	10919	TNP	1341721	1248	D21	1221214	822	101	1287903
27	1531054	10911	24	1468300	12014	TNP	1468108	1335	TNP	1345122	1248	TNP	1342955	1248	26	1479065	49671	TNP	1344731	1248	D100	1291332	107	29	1533285	652	27	1529698	10919	26	1481716	49330	32	1554221	64220	TNP	1346530	1248	29	1535828	652	TNP	1468478	1335	22	1222036	45490	D100	1291388
D28	1541995	1287	D25	1480314	1473	24	1469455	12014	TNP	1471938	1335	143	1469610	1451	27	1528738	10919	TNP	1471545	1335	D99	1291439	357	30	1533941	2149	29	1540617	652	27	1531048	10911	33	1618441	1224	TNP	1473231	1335	30	1536484	2149	24	1469825	12014	23	1267531	206583	D99	1291495
29	1543322	659	26	1481789	49783	D25	1481469	1475	24	1473285	12014	TNP	1469615	1335	29	1539657	652	24	1472892	12014	D116	1291834	1287	31	1536090	6380	30	1541273	2149	D28	1541989	1287	34	1619665	11999	24	1474578	12014	31	1538633	5997	D25	1481839	178	TNP	1345896	1248	D116	1291890
30	1543987	2149	27	1531574	10919	26	1482944	49667	TNP	1485350	1262	24	1471061	11915	D46	1540332	1297	D25	1484906	178	TNP	1291848	1262	32	1544187	64241	31	1543422	6380	29	1543316	659	35	1631664	1673	D25	1486592	1473	32	1546347	64228	26	1482017	49331	TNP	1472767	1335	TNP	1291904
31	1546136	6380	29	1542493	652	27	1532613	10919	D25	1486657	1475	D25	1482976	1473	TNP	1540353	1262	26	1486486	49647	D166	1293162	359	33	1608428	1206	32	1551519	64221	30	1543981	2149	36	1633337	23676	26	1488067	44955	33	1610575	780	27	1531350	10910	24	1474114	12014	D166	1293218
32	1554233	64220	D46	1543672	1297	29	1543532	652	26	1488132	48607	26	1484451	49671	30	1541672	2149	27	1536135	10911	D174	1293521	124	34	1609634	12002	33	1615740	1224	31	1546130	6380	37	1657016	38385	27	1533024	10919	34	1611355	11830	29	1542260	652	D25	1486128	1475	D174	1293577
33	1618453	1224	30	1545515	2153	D46	1544207	1297	27	1536741	10919	D116	1534153	1291	31	1543821	6380	D28	1547076	1287	97	1293645	4902	35	1621636	1700	34	1616964	11999	32	1554227	64220	38	1695404	20568	29	1543943	652	35	1628788	1275	30	1542916	2149	26	1487603	49699	97	1293701
34	1619677	12002	31	1547668	6380	30	1545547	2149	29	1547660	652	27	1535482	10919	32	1551918	64241	29	1548403	659	TNP	1295374	1410	36	1623336	24109	35	1628963	1673	33	1618447	1224	39	1715974	63305	30	1544599	2149	36	1630063	24059	31	1545065	6380	27	1537304	10919	TNP	1295430
35	1631679	1673	32	1555765	64241	31	1547696	6380	30	1548316	2149	29	1546401	652	33	1616159	1206	30	1549068	2149	96	1298548	162	37	1647449	38384	36	1630636	23676	34	1619671	11999	D40	1779279	9247	31	1546748	6380	37	1654126	38384	32	1553162	64241	29	1548223	652	96	1298604
36	1633352	23679	34	1620008	11922	32	1555793	64241	31	1550465	6380	D46	1547076	1297	34	1617365	12002	31	1551217	6380	95	1298714	31680	38	1685836	20567	37	1654315	38385	35	1631670	1673	IN	1787096	1410	32	1554845	64243	38	1692513	20567	33	1617403	1167	30	1548879	2149	95	1298770
37	1657034	38365	35	1631930	1435	33	1620034	1158	32	1558562	64241	30	1548416	2149	35	1629367	1673	32	1559314	64240	TNP	1298789	1155	39	1706405	63304	38	1692703	20567	36	1633343	23676	41	1788526	101638	33	1619088	1224	39	1713082	63304	34	1618570	11999	31	1551028	6380	TNP	1298845
38	1695402	20567	33	1633365	1170	34	1621192	12001	33	1622803	1224	31	1550565	6380	36	1631040	23731	33	1623554	1224	TNP	1311439	582	41	1769709	101658	39	1713272	63304	37	1657022	38385	42	1890164	60597	34	1620312	11999	41	1776386	101658	35	1630569	1700	32	1559125	64246	TNP	1311495
39	1715971	63304	36	1634535	24064	35	1633193	1700	34	1624027	11999	32	1558662	64241	D28	1654804	1287	34	1624778	11999	TNP	1312020	1380	42	1871367	60607	D40	1776576	9248	38	1695410	20568	43	1950761	109	35	1632311	1700	42	1878044	60607	36	1632269	23882	33	1623371	1164	TNP	1312076
D40	1779275	9247	D28	1658632	1287	36	1634893	24090	35	1636026	1700	33	1622903	1158	TNP	1654815	1262	35	1636777	1673	D147	1330426	1306	43	1931974	109	IN	1784394	1122	39	1715980	63305	44	1950875	35750	36	1634011	23924	43	1938651	109	37	1656154	38385	34	1624535	11999	D147	1330482
IN	1787092	1122	37	1659958	38386	D28	1659016	1287	36	1637726	23924	34	1624061	12002	37	1656130	38387	36	1638450	23924	TNP	1330440	885	44	1932088	36386	41	1785824	101637	D40	1779285	9248	D45	1986627	1074	37	1657938	38385	44	1938765	36308	D170	1694555	1337	35	1636534	1700	TNP	1330496
41	1788522	101638	38	1698347	20567	37	1660342	38386	37	1661653	38385	35	1636063	1700	38	1694520	20567	37	1662377	38385	94	1331753	13243	D50	1968519	889	42	1887461	60597	IN	1787103	1122	D46	1987724	1297	38	1696326	20569	D50	1975118	889	TNP	1694593	1262	36	1638234	23924	94	1331809
42	1890160	60607	39	1718916	63305	38	1698731	20567	38	1700041	20568	36	1637763	24099	39	1715089	63305	38	1700765	20568	93	1344996	96655	D75	1969408	398	43	1948058	109	41	1788533	101638	D47	1989074	3663	D149	1716924	1291	D75	1976007	398	38	1695900	20569	37	1662161	38385	93	1345052
43	1950767	109	41	1782221	101659	39	1719300	63304	39	1720611	63306	D28	1661895	1287	41	1778394	101660	39	1721335	63306	IN	1434299	1128	52	1969843	436	44	1948172	35744	42	1890171	60597	D48	1992741	3352	D50	1716928	888	52	1976442	436	39	1716471	63306	38	1700549	20568	IN	1434355
44	1950881	35747	42	1883880	60607	41	1782604	101658	41	1783917	101637	37	1663221	38386	42	1880054	60609	D40	1784641	9248	91	1441652	187360	53	1970280	11864	D45	1983918	1076	43	1950768	109	D49	1996138	398	39	1718254	63306	53	1976879	11864	41	1779777	101639	39	1721119	63306	91	1441708
D45	1986630	1090	43	1944487	109	42	1884262	60663	42	1885554	60436	38	1701610	20567	43	1940663	109	IN	1792459	1122	IN	1442210	999	54	1982144	29475	D47	1985010	3663	44	1950882	35750	D50	1996536	673	41	1781560	101696	54	1988743	29475	D175	1881426	1344	41	1784425	101695	IN	1442266
D46	1987742	1297	44	1944601	35941	43	1944925	109	D46	1946013	1297	39	1722179	63305	44	1940777	35900	41	1793889	101638	TNP	1583955	1248	55	2011622	789	D48	1988677	3352	D45	1986634	1074	D51	1997210	1389	42	1883256	60493	55	2018221	789	TNP	1881844	885	D175	1886130	1344	TNP	1584011
D47	1989092	3663	D50	1980584	892	44	1945039	36358	TNP	1946034	1262	41	1785484	101659	D50	1976719	892	42	1895527	60597	TNP	1605930	1262	56	2012413	501	D51	1992037	1143	D46	1987731	1297	52	1998604	455	43	1943749	109	56	2019012	501	42	1882775	60595	TNP	1886548	885	TNP	1605986
D48	1992759	3352	D75	1981476	398	D50	1981439	892	43	1947347	109	42	1887143	60607	TNP	1976733	1262	43	1956124	109	89	1629023	100536	57	2012917	5627	52	1993185	455	D47	1989081	3663	53	1999063	11861	44	1943863	35798	57	2019516	5627	43	1943370	109	42	1887477	60494	89	1629079
D49	1996156	398	52	1981911	436	D75	1982331	398	44	1947461	35630	43	1947750	109	D75	1977611	398	44	1956238	35749	TNP	1691846	1002	58	2018546	24449	53	1993641	11864	D48	1992748	3352	54	2010924	29520	D154	1979700	1071	58	2025145	24449	44	1943484	35648	43	1947971	109	TNP	1691902
D50	1996554	673	53	1982348	11861	52	1982759	273	D50	1983120	892	44	1947864	36358	52	1978046	436	D45	1991989	1293	88	1729561	44538	59	2042995	84089	54	2005505	29520	D49	1996145	398	55	2040447	789	D172	1980775	215	59	2049594	84089	D50	1979161	892	44	1948085	36035	88	1729674
D51	1997231	1391	54	1994211	29520	53	1983033	11861	TNP	1983134	1262	D50	1984264	892	53	1978483	11861	D145	1993282	6590	R1	1773977	73	IN	2112174	306	55	2035028	789	D50	1996543	673	56	2041238	501	D45	1981020	1296	IN	2118773	306	TNP	1979175	1262	D154	1984159	1071	R1	1774090
52	1998627	455	55	2023734	789	54	1994896	29520	D75	1984012	398	D75	1985156	398	54	1990346	29520	D49	1999910	398	D87	1774103	2576	60	2127084	6227	56	2035819	501	D51	1997217	1389	57	2041742	5627	D145	1982316	6588	60	2133683	6227	D75	1980053	398	TNP	1984173	1262	D87	1774216
53	1999083	11861	56	2024525	501	55	2024419	789	D45	1984448	1296	52	1985591	436	D85	2019906	1071	D50	2000308	673	R1	1776561	73	61	2133311	3131	57	2036323	5627	52	1998611	455	58	2047371	24438	D47	1988920	3573	61	2139910	3078	D47	1980491	3654	D172	1985234	215	R1	1776674
54	2010946	29520	57	2025029	5627	56	2025210	501	D145	1985744	6588	53	1986028	11861	TNP	2019920	1262	D51	2000985	1386	D153	1776688	764	D169	2136443	448	58	2041952	24438	53	1999067	11864	59	2071809	85298	D48	1992497	3352	D169	2142988	432	D48	1984149	3352	D45	1985479	1296	D153	1776801
55	2040469	789	58	2030658	24447	D116	2025742	1299	D148	1992388	1287	54	1997891	29520	D165	2020981	215	52	2002375	456	D84	1777461	1374	D149	2136921	1291	59	2066390	85300	54	2010931	29520	60	2157107	6226	D51	1995857	2099	D149	2143450	1291	D51	1987509	2099	D145	1986775	6588	D84	1777574
56	2041260	501	59	2055105	85307	57	2027072	5627	TNP	1992399	1262	55	2027414	789	55	2021227	790	53	2002832	11864	D83	1778835	2159	62	2138290	100934	IN	2136810	306	55	2040454	789	61	2163333	2629	52	1997960	456	62	2144819	100935	52	1989612	456	D47	1993379	3633	D83	1778948
57	2041764	5627	IN	2125489	306	58	2032701	24447	D47	1993715	3641	56	2028205	501	56	2022019	501	54	2014696	29520	R2	1779155	63	TNP	2237536	648	60	2151690	6226	56	2041245	501	62	2165962	96223	53	1998417	11864	TNP	2244066	648	D85	1990108	1071	D48	1997015	3353	R2	1779268
58	2047393	24438	60	2140412	6227	59	2057148	85293	D15	1997391	1299	57	2028709	5627	57	2022523	5627	55	2044219	789	D85	1781041	1071	TNP	2238137	591	61	2157916	2636	57	2041749	5627	63	2262185	1443	54	2010281	29514	TNP	2244667	591	TNP	1990122	1262	D51	2000376	2097	D85	1781154
59	2071831	85303	61	2146639	3079	IN	2127531	306	TNP	1997414	1262	58	2034338	24446	58	2028152	24447	56	2045010	501	TNP	1781055	1262	63	2239224	1443	62	2160552	96216	58	2047378	24438	64	2263628	150	55	2039798	789	63	2245754	1443	D165	1991183	215	52	2002480	455	TNP	1781168
IN	2142269	306	D169	2149718	504	60	2142441	6227	D48	1998721	3353	59	2058784	84047	59	2052599	85297	57	2045514	5627	D158	1782118	210	64	2240667	150	TNP	2255080	648	59	2071816	85298	65	2263778	2311	56	2040589	499	64	2247197	149	53	1991428	11864	53	2002936	11864	D165	1782229
60	2157134	6227	D149	2150252	1291	61	2148668	2924	D51	2002082	2099	IN	2129167	306	IN	2122985	306	58	2051143	24438	R2	1782659	63	D172	2240846	215	TNP	2255681	591	IN	2142235	306	66	2266168	2554	57	2041093	5628	D172	2247376	215	54	2003292	29520	54	2014800	29520	R2	1782710
61	2163361	2629	62	2151621	100936	D169	2151593	448	D149	2004222	1291	61	2142831	155	60	2137896	6227	59	2077319	85294	D82	1782432	3470	D154	2241061	1090	63	2256768	1443	60	2157114	6226	67	2268722	2088	58	2046723	24447	D154	2247591	1090	55	2032815	789	55	2044323	789	D82	1782545
62	2165990	96222	TNP	2250869	648	D149	2152071	1291	TNP	2004236	1262	D169	2142987	448	61	2144123	2849	IN	2147689	306	81	1785905	19711	65	2242175	2311	64	2258211	150	61	2163340	2642	68	2270810	63864	59	2071170	85251	65	2248706	2310	D154	2033635	1084	56	2045114	501	81	1786018
TNP	2260524	648	TNP	2251470	591	62	2153440	100934	52	2005543	456	D149	2143465	1291	D169	2146973	417	60	2162613	6226	80	1805616	31572	D46	2244586	220	65	2258361	2311	62	2165983	96210	69	2334677	30735	IN	2141497	306	D46	2251116	1297	TNP	2033658	1262	57	2045618	5627	80	1805729
TNP	2261125	591	63	2252557	1443	TNP	2252686	648	53	2006003	11861	62	2144834	97117	62	2147391	100791	61	2168839	2573	IN	1834181	456	D120	2244812	672	66	2260751	2554	TNP	2260505	648	D70	2365450	1291	60	2156421	6229	66	2252453	2583	D172	2034719	215	58	2051247	24447	IN	1834294
63	2262212	1443	D155	2254022	1297	TNP	2253287	591	D151	2017892	1300	TNP	2240263	648	TNP	2246494	648	62	2171413	96210	79	1837190	23360	D118	2245485	398	67	2263305	2088	TNP	2261106	591	D71	2366773	117	61	2162650	3056	67	2255039	6528	56	2034964	501	59	2075694	85251	79	1837303
64	2263655	150	64	2255355	153	63	2254374	1443	TNP	2017907	1262	TNP	2240864	591	TNP	2247095	591	TNP	2265935	648	D70	1860587	1291	66	2245927	3107	68	2265393	63860	63	2262193	1443	D72	2366899	307	62	2165719	96098	68	2261567	63863	57	2035468	5627	IN	2146021	306	D70	1860700
65	2263805	2311	65	2255508	2311	D155	2255839	1297	54	2019222	29474	63	2241951	1443	63	2248182	1443	TNP	2266536	591	TNP	1860602	1262	67	2249037	6528	69	2329256	30735	64	2263636	150	D73	2367209	547	TNP	2260129	648	69	2325433	30814	58	2041097	24477	60	2160945	6227	TNP	1860715
66	2266195	2555	66	2257898	3111	64	2257172	153	55	2048699	789	D155	2243416	1297	D155	2249647	1296	63	2267623	1443	78	1861908	2102	68	2255565	63867	D71	2359996	115	65	2263786	2311	74	2367756	182249	TNP	2260730	591	D71	2356252	115	59	2065574	85309	61	2167172	3263	78	1862021
67	2268750	2088	67	2261012	6528	65	2257325	2311	56	2049490	501	64	2244749	153	TNP	2249667	1262	64	2269066	150	77	1864010	2454	69	2319435	30564	D72	2360120	307	66	2266176	2554	TNP	2439282	666	63	2261817	1443	D72	2356376	307	IN	2135959	306	62	2170448	96176	77	1864123
68	2270838	63863	68	2267540	63863	66	2259715	3111	57	2049994	5627	65	2244902	2311	64	2250980	153	65	2269216	2311	74	1866475	180887	D71	2350004	115	D73	2360430	547	67	2268730	2088	D75	2550051	398	64	2263260	150	D73	2356686	547	60	2150883	6226	TNP	2264936	648	74	1866588
69	2334704	30744	69	2331406	30745	67	2262829	6528	58	2055623	24438	66	2247292	3111	65	2251133	2311	66	2271606	2554	D73	2047362	546	D72	2350128	307	74	2360977	180888	68	2270818	63864	D76	2550450	888	65	2263410	2311	74	2357233	180894	61	2157109	2416	TNP	2265537	591	D73	2047588
D70	2365490	1291	D71	2362160	111	D70	2269395	1291	59	2080061	85307	67	2250406	6528	66	2253523	3111	67	2274160	2088	D151	2047938	1299	D73	2350438	547	77	2541876	2454	69	2334685	30735	77	2551374	2453	66	2265800	3111	77	2538138	2453	62	2159525	96224	63	2266624	1443	D90	2048164
D71	2366813	117	D148	2362313	1290	68	2270716	63863	IN	2150444	306	68	2256939	63857	67	2256637	6528	68	2276248	63864	TNP	2047961	1262	74	2350985	180825	78	2544330	2102	D70	2365458	1291	78	2553828	2102	67	2268914	6528	78	2540592	2102	TNP	2254061	648	64	2268067	150	TNP	2048187
D72	2366939	307	D72	2363637	308	69	2334582	30698	60	2165368	6226	69	2320799	30813	68	2263165	63865	69	2340115	30735	D71	2049272	117	77	2531821	2453	79	2546434	23360	D71	2366781	117	79	2555932	23358	68	2275447	63859	79	2542694	23362	TNP	2254662	591	65	2268217	2311	D72	2049495
D73	2367249	547	D73	2363948	547	D71	2365285	115	61	2171594	2623	D71	2351622	110	69	2327033	30746	D70	2370888	1291	69	2049392	30735	78	2534275	2102	80	2569797	31571	D72	2366907	307	80	2579293	31571	69	2339309	29023	80	2566059	31885	63	2255749	1443	66	2270607	3111	D151	2049835
74	2367796	182266	74	2364495	178239	D148	2365442	1290	62	2174217	96223	D148	2351774	1290	D71	2357784	115	D71	2372211	117	68	2080127	63867	79	2536379	23360	IN	2572347	456	D73	2367217	547	81	2610864	19708	D71	2368338	115	IN	2568609	456	64	2257192	150	67	2273721	6528	TNP	2049858
D75	2550108	398	77	2542745	2452	D72	2366767	304	TNP	2268751	648	D72	2353098	308	D148	2357941	1290	D72	2372337	307	67	2143994	6528	80	2559742	31579	81	2601368	19708	74	2367764	182251	D82	2630577	3470	D72	2368462	307	81	2597944	19707	65	2257342	2311	68	2280249	63864	D71	2051169
D76	2550507	888	78	2545199	2102	D176	2367108	1305	TNP	2269352	591	D73	2353409	547	TNP	2357955	1262	D73	2372647	547	66	2150525	3111	IN	2562292	456	D82	2621081	3471	D75	2550061	398	R2	2633819	63	D73	2368772	547	D82	2617656	3471	66	2259732	3111	69	2344116	29022	69	2051289
77	2551431	2453	79	2547303	23360	D73	2368435	547	D170	2270447	1337	74	2353956	180360	D72	2359265	308	74	2373194	180834	65	2153715	2310	81	2591321	19707	R2	2624324	63	D76	2550460	888	D83	2634049	153	74	2369319	176144	R2	2620899	63	D181	2262882	400	D71	2373144	115	68	2082037
78	2553885	2101	80	2570666	31571	74	2368982	180246	TNP	2270484	1262	77	2534327	2452	D73	2359576	547	77	2554039	2453	64	2156028	150	D82	2611033	3471	D83	2624554	153	77	2551384	2453	D84	2634202	1374	77	2545463	2151	D85	2622028	1071	TNP	2262897	1262	D72	2373268	307	67	2145905
79	2555988	23359	IN	2573216	456	77	2549239	2454	63	2271797	1443	78	2536781	2102	74	2360123	180187	78	2556493	2102	63	2156178	1440	R2	2614276	63	D84	2624707	1374	78	2553838	2102	D147	2635598	1312	78	2547616	2102	D165	2623103	215	D76	2263282	888	D73	2373578	547	66	2152436
80	2579350	31572	81	2602237	19707	78	2551693	2102	64	2273240	150	79	2538885	23360	77	2540321	2454	79	2558597	23357	62	2157618	96225	D151	2614534	1300	R1	2626106	73	79	2555942	23358	R1	2636956	72	79	2549718	23359	D160	2623421	962	67	2264204	6528	D15	2374153	1299	D86	2155660
IN	2581900	456	D82	2621949	3468	79	2553795	23362	65	2273390	2311	80	2562248	31571	78	2542775	2102	D170	2581964	1336	TNP	2158115	591	R2	2617701	63	D87	2626082	2556	80	2579303	31571	D87	2636931	2557	80	2573080	31571	D179	2624383	1036	68	2270732	63867	TNP	2374176	1262	TNP	2155671
81	2610922	19707	D118	2625448	1291	80	2577160	31571	66	2275780	3111	IN	2564798	456	79	2544879	23360	D86	2581989	210	TNP	2158659	648	D83	2615861	2223	R1	2628691	73	IN	2581853	456	R1	2639541	72	IN	2575630	456	R2	2625186	63	69	2334602	30720	74	2375482	175986	D120	2155872
D82	2630634	3471	D84	2626775	534	IN	2579710	456	67	2278894	6528	81	2593819	19707	80	2568242	31571	D118	2582383	894	61	2253843	2416	D84	2618084	1374	88	2628643	44537	81	2610874	19708	88	2639493	44537	D85	2604688	1071	D83	2625435	1456	D71	2365327	115	77	2551468	2153	D118	2156054
R2	2633877	63	D153	2627319	721	81	2608731	19707	68	2285427	63859	D82	2613531	3471	IN	2570792	456	80	2583315	31572	60	2256259	6226	D153	2619467	764	89	2673182	100572	D82	2630587	3470	89	2684032	100572	D165	2605763	215	D84	2626891	1374	D72	2365451	307	D118	2553649	1291	65	2156984
D83	2634107	153	R1	2628135	73	D82	2628443	3471	D158	2349289	1324	D151	2617032	1300	81	2599813	19707	IN	2585866	456	59	2262485	85307	R1	2620284	72	TNP	2709926	1002	R2	2633829	63	TNP	2720776	1002	81	2606008	19705	D153	2628275	624	D73	2365761	547	TNP	2553663	1262	64	2159297
D84	2634260	1374	D87	2628040	2627	D151	2631944	1300	TNP	2349340	1262	D83	2618360	179	D82	2619525	3472	81	2614887	19708	IN	2277103	306	D87	2620240	2576	91	2773764	186131	D83	2634059	153	D90	2784642	1301	D82	2625718	3470	R1	2629091	73	74	2366308	180719	78	2554980	2101	63	2159447
D85	2635672	1071	R1	2630720	73	D83	2633272	179	69	2350644	30584	D84	2618539	1374	D151	2623027	1300	D82	2634600	3470	58	2347792	24438	D92	2622827	1345	TNP	2816343	1248	D84	2634212	1374	91	2785972	186138	R2	2628960	63	D87	2628899	2311	77	2547038	2453	79	2557084	23358	62	2160887
D86	2636749	210	88	2630671	44538	D84	2633451	1374	74	2381228	180923	D153	2619922	722	TNP	2623050	1262	R2	2637842	63	D149	2372270	1291	R1	2624227	73	IN	2958336	999	D147	2635608	1312	TNP	2828556	1248	D83	2629190	153	D118	2631973	1299	78	2549492	2102	80	2580445	31571	TNP	2161384
R1	2636991	73	89	2675211	100358	D153	2634835	763	77	2562162	2454	R1	2620739	72	D83	2624357	177	D83	2638091	56	TNP	2372284	1262	88	2624178	44538	93	2959897	96493	R1	2636966	72	IN	2970551	999	D84	2629343	1374	R1	2633351	73	D118	2551624	1291	IN	2582995	456	TNP	2161928
D87	2636988	2535	TNP	2711976	1002	R1	2635651	72	78	2564616	2102	D87	2620644	2627	D84	2624534	1374	D160	2638157	946	57	2373590	5627	89	2668718	100572	IN	2966121	1128	D87	2636941	2557	D92	2972115	1345	D153	2630726	764	88	2633302	44538	TNP	2551638	1262	D85	2612053	1071	61	2257112
R1	2639576	73	91	2775579	186124	88	2635603	44537	79	2566718	23360	R1	2623324	72	D153	2625918	721	D179	2639103	1036	56	2379220	501	TNP	2705483	1002	94	3056390	13247	R1	2639551	72	93	2973467	96494	D92	2631501	1345	89	2677842	100572	79	2552952	23360	TNP	2612067	1262	60	2259528
88	2639528	44537	TNP	2818161	1248	89	2680142	100359	80	2590081	31580	88	2623275	44538	R1	2626734	73	D147	2640177	1312	55	2379723	789	91	2769300	185422	95	3069637	31681	88	2639503	44537	IN	2979691	1128	R1	2632901	73	TNP	2714607	1002	80	2576315	31571	D165	2613128	215	59	2265754
89	2684067	100573	IN	2960145	999	TNP	2716908	1002	IN	2592631	456	89	2667815	100359	D87	2626639	2626	R1	2641535	73	54	2380515	29520	TNP	2811176	1248	TNP	3086632	1380	89	2684042	100572	94	3069961	13247	D87	2632857	2576	91	2778424	185637	IN	2578865	456	81	2613373	19706	IN	2280372
TNP	2720832	1002	93	2961703	96642	91	2780511	186132	81	2621661	19708	TNP	2704581	1002	R1	2629318	73	D87	2641510	2557	53	2410035	11864	IN	2953164	999	TNP	3088011	582	TNP	2720786	1002	95	3083208	31678	R1	2635486	72	TNP	2821146	1248	81	2607886	19710	D82	2633084	3470	58	2351061
D90	2784678	1301	IN	2967927	1128	TNP	2823093	1248	D82	2641374	3470	91	2768184	186122	88	2629269	44538	R1	2644120	73	52	2421900	456	93	2954722	96598	TNP	3100088	1155	D90	2784652	1301	TNP	3100202	1380	88	2635437	44538	IN	2962503	999	D148	2627625	1290	R2	2633244	63	D149	2375539
91	2786019	186112	94	3058345	13247	IN	2965085	999	R2	2644616	63	TNP	2810768	1248	89	2673809	100360	88	2644072	44537	D51	2422360	2099	IN	2960946	1128	96	3101322	159	91	2785982	186138	96	3114892	159	89	2679977	100593	93	2964061	96668	TNP	2627639	1262	D83	2636556	153	TNP	2375553
TNP	2828603	1248	95	3071592	31678	93	2966643	96748	D160	2644915	59	IN	2952748	999	TNP	2710575	1002	89	2688611	100572	D48	2424467	3353	94	3051320	13247	97	3101487	5462	TNP	2828566	1248	97	3115057	5462	TNP	2716742	1002	IN	2970285	1128	D82	2628957	2428	D84	2636709	1374	57	2376859
D92	2972136	1345	TNP	3088586	1380	IN	2972867	1128	D126	2644981	432	93	2954306	96952	91	2774179	186134	TNP	2725355	1002	D47	2427823	3654	95	3064567	31680	TNP	3103248	1410	IN	2970561	999	TNP	3116818	1410	91	2780580	186789	94	3060729	13247	D160	2631459	79	D153	2638092	764	56	2382489
93	2973488	96493	TNP	3089965	582	D120	3063421	397	TNP	2645028	1262	IN	2960530	1128	TNP	2816763	1248	D90	2789221	1301	D75	2431517	398	TNP	3081561	1380	R5	3106953	1357	D92	2972125	1345	R5	3120525	1355	TNP	2823162	1248	95	3073976	31678	D83	2631538	2089	R1	2638909	73	55	2382992
IN	2979712	1128	TNP	3102042	1155	D118	3063818	894	D125	2645413	892	94	3051258	13247	IN	2958755	999	91	2790551	185958	TNP	2431531	1262	TNP	3082940	582	D98	3106982	1362	93	2973477	96494	D98	3120552	1362	IN	2965811	999	TNP	3090970	1380	D84	2633627	1374	D87	2638865	2576	54	2383784
94	3069981	13247	96	3103276	159	94	3064746	13247	R2	2646334	63	95	3064505	31677	93	2960313	96746	TNP	2832957	1248	D50	2431915	892	TNP	3095017	1155	D99	3108344	428	IN	2979701	1128	D99	3121914	428	93	2967369	96652	TNP	3092349	582	D153	2635011	763	R1	2641494	72	53	2413305
95	3083228	31678	97	3103441	5163	95	3077993	31678	D83	2646334	359	TNP	3081499	1380	IN	2966537	1128	IN	2974950	999	44	2432836	35724	96	3096251	159	D100	3108772	110	94	3069971	13247	D100	3122342	110	IN	2973593	1128	TNP	3104426	1155	R1	2635827	72	88	2641445	44538	52	2425170
TNP	3100222	1380	TNP	3105202	1410	TNP	3094987	1380	D84	2646693	1374	TNP	3082878	582	94	3057059	13247	D173	2976536	407	43	2468564	108	97	3096416	5163	101	3108882	3482	95	3083218	31678	101	3122452	3482	94	3064021	13247	96	3105660	159	88	2635779	44537	89	2685985	100593	D51	2425630
TNP	3101601	582	101	3108604	70	TNP	3096366	582	D153	2648077	763	TNP	3094952	1155	95	3070306	31677	D157	2976944	888	42	2468672	60550	TNP	3098177	1410	D102	3112364	595	TNP	3100212	1380	D102	3125934	595	95	3077268	31680	97	3105825	5163	89	2680318	100596	TNP	2722750	1002	D48	2427737
TNP	3113678	1155	D147	3108718	1306	TNP	3108443	1155	D92	2648851	1345	96	3096186	162	TNP	3087299	1380	93	2977866	96494	41	2529222	101633	101	3101579	70	103	3112960	250794	TNP	3101591	582	103	3126530	250797	TNP	3094262	1380	TNP	3107586	1410	TNP	2717086	1002	91	2786588	186117	D47	2431093
96	3114912	159	103	3110048	250133	96	3109677	159	TNP	2648896	1262	D173	3096378	407	TNP	3088678	582	IN	2984090	1128	39	2630860	63305	D147	3101693	1306	TNP	3180595	1380	TNP	3113668	1155	TNP	3194166	1383	TNP	3095641	582	101	3110988	70	91	2780924	186087	TNP	2829170	1248	D75	2434787
97	3115077	5462	TNP	3177730	888	97	3109842	5163	R1	2650251	73	D157	3096786	888	TNP	3100755	1155	94	3074360	13247	38	2694167	20570	103	3103023	249864	TNP	3181974	888	96	3114902	159	TNP	3288464	1242	TNP	3107718	1155	D147	3111102	1306	TNP	2823460	1248	IN	2971147	999	TNP	2434801
TNP	3116838	1410	TNP	3270869	1242	TNP	3111603	1410	D87	2650207	2576	97	3097707	5165	96	3101989	159	95	3087607	31678	37	2714739	38386	TNP	3169268	1380	TNP	3274892	1242	97	3115067	5462	TNP	3289705	531	96	3108952	159	103	3112432	249684	IN	2965453	999	93	2972705	96652	D50	2435185
D98	3120572	1362	TNP	3295659	429	101	3115005	70	R1	2652836	72	TNP	3099470	1410	97	3102154	5163	TNP	3104601	1380	36	2753126	23925	TNP	3170647	888	TNP	3299672	429	TNP	3116828	1410	TNP	3289790	717	97	3109117	4958	TNP	3178624	1380	93	2967011	96651	IN	2978929	1128	44	2436106
D99	3121934	428	104	3360185	1051	D147	3115119	1306	88	2652788	44537	101	3102872	70	TNP	3103915	1410	TNP	3105980	582	35	2777051	1700	TNP	3263785	1242	104	3363758	1051	D98	3120562	1362	TNP	3313283	390	TNP	3110878	1410	TNP	3180003	888	IN	2973235	1128	94	3069357	13247	43	2471834
D100	3122362	110	D105	3361236	169	103	3116449	250190	D90	2697355	1301	D147	3102986	1306	101	3107317	70	TNP	3118057	1155	34	2778751	11999	TNP	3288572	429	D105	3364809	169	D99	3121924	428	TNP	3333785	1380	R5	3114089	1355	TNP	3273255	1242	94	3063662	13247	95	3082604	31678	42	2471942
101	3122472	3481	D152	3361436	1300	TNP	3184181	888	TNP	2697370	1262	103	3104316	250137	D147	3107431	1306	96	3119291	159	33	2790750	1167	104	3352891	1051	D106	3364989	463	D100	3122352	110	104	3377331	1051	D161	3114119	1287	TNP	3298042	429	95	3076909	31680	TNP	3099598	1380	41	2532549
D102	3125953	596	107	3362769	101396	TNP	3277657	1242	89	2698685	100593	TNP	3171994	888	TNP	3107461	1262	97	3119456	5390	32	2791917	64240	D105	3353942	169	107	3365455	101344	101	3122462	3482	D105	3378382	169	D174	3115449	124	104	3362120	1051	TNP	3093903	1380	TNP	3100977	582	39	2634187
103	3126549	250805	TNP	3365114	1248	TNP	3302443	429	TNP	2735450	1002	TNP	3265469	1242	103	3108761	249685	TNP	3121217	1410	31	2857874	6380	D158	3354145	1324	TNP	3367802	1248	D102	3125944	595	D106	3378562	463	D166	3115573	359	D158	3363438	1324	TNP	3095282	582	TNP	3113054	1155	38	2697494
TNP	3194195	1380	108	3464170	3570	104	3366643	1051	91	2799288	186138	TNP	3290257	429	TNP	3176492	888	D98	3124879	1362	30	2864254	2149	D106	3355480	463	108	3466811	3562	103	3126540	250797	107	3379028	101343	R5	3115943	1355	D106	3364773	463	TNP	3107359	1155	96	3114288	159	37	2718066
TNP	3195574	888	TNP	3465245	1248	D105	3367694	169	TNP	2841874	1248	104	3354457	1051	TNP	3269407	1242	D99	3126241	581	29	2866407	661	107	3355949	101328	TNP	3467879	1248	TNP	3194176	1380	TNP	3381375	1248	D98	3115970	1362	107	3365242	103089	D168	3108619	1311	97	3114453	5024	36	2756453
TNP	3288489	1242	D109	3467740	1007	D152	3367894	1300	IN	2983868	999	D105	3355508	169	TNP	3294193	429	D116	3126853	1287	27	2867068	10910	TNP	3358294	1248	D109	3470373	1007	TNP	3195555	888	108	3480376	3570	D99	3117332	581	TNP	3369280	1248	D157	3108622	888	TNP	3116214	1410	35	2780378
TNP	3313274	429	110	3468747	3018	107	3369225	101397	93	2985426	96490	D152	3355708	1300	TNP	3314732	1380	D100	3128180	110	26	2877981	49708	108	3457289	3563	110	3471380	3018	TNP	3288474	1242	TNP	3481451	1248	D100	3117913	110	108	3468336	3570	TNP	3108633	1262	D99	3119480	539	34	2782078
104	3377358	1051	111	3471765	3552	TNP	3371572	1248	IN	2991650	1128	107	3357041	101396	104	3358450	1051	101	3128290	3482	24	2927692	11812	TNP	3458357	1248	111	3474398	3552	TNP	3313254	429	D109	3483946	1007	101	3118023	3409	TNP	3469411	1248	96	3109953	158	D100	3120019	110	33	2794077
D105	3378409	169	112	3475388	2313	108	3470627	3570	94	3081916	13247	TNP	3359386	1248	D105	3359501	169	D102	3131772	595	23	2939504	206442	D109	3460852	1007	112	3478021	2313	TNP	3335174	585	110	3484953	3018	D102	3121432	595	110	3471906	2884	97	3110117	5462	101	3120129	3259	32	2795244
D106	3378589	463	D172	3477733	215	TNP	3471702	1248	95	3095163	31678	108	3458449	3563	D158	3359704	1324	103	3132368	251319	TNP	2939516	1335	110	3461859	3018	TNP	3480027	582	104	3377341	1051	111	3487971	3552	103	3122028	251397	111	3474790	3552	TNP	3111878	1410	D102	3123388	596	31	2861201
107	3379056	101321	D154	3477948	1076	D109	3474197	1007	TNP	3112157	1380	TNP	3459517	1248	TNP	3359715	1262	TNP	3200057	1380	TNP	3066360	1248	111	3464877	3552	113	3480335	53430	D105	3378392	169	112	3491594	2313	TNP	3189670	306	112	3478413	2313	D98	3115612	1291	103	3123984	251595	30	2867581
TNP	3381402	1248	113	3479060	55966	110	3475204	3018	TNP	3113536	582	D109	3462012	1007	D106	3361039	463	TNP	3201436	888	22	3145951	45409	112	3468500	2313	D114	3533770	1851	D106	3378572	463	113	3493908	53434	TNP	3190040	924	TNP	3480419	582	TNP	3115626	1262	TNP	3191626	546	29	2869734
108	3480382	3570	R6	3477706	1354	111	3478222	3552	TNP	3125613	1155	110	3463019	3018	D152	3361513	1319	TNP	3294411	1242	D21	3191360	822	TNP	3470506	582	115	3535629	1935	107	3379038	101330	D114	3547346	1851	TNP	3190963	888	113	3480727	56917	D99	3116938	359	TNP	3192919	888	27	2870395
TNP	3481457	1248	D114	3535031	1851	112	3481845	2313	96	3126847	159	111	3466037	3552	107	3362862	101346	TNP	3319191	429	20	3192182	27321	113	3470814	56916	117	3537650	125	TNP	3381386	1248	115	3549205	1935	TNP	3284386	1242	D114	3537648	1851	D100	3117297	110	TNP	3286599	1242	26	2881307
D109	3483952	1007	D168	3536913	1311	D172	3484190	215	97	3127012	5462	112	3469660	2313	TNP	3365210	1248	TNP	3341111	585	19	3219503	113132	D114	3527735	1851	R6	3552713	1300	108	3480373	3570	D116	3551267	1287	TNP	3309166	429	115	3539507	1935	D147	3117428	1306	TNP	3311379	429	24	2931018
110	3484959	3019	D157	3536916	888	D154	3484405	1084	TNP	3128773	1410	D172	3472005	215	108	3464213	3570	104	3383691	1051	IN	3231326	195	115	3529594	1935	119	3537780	156311	TNP	3481448	1248	117	3552584	125	TNP	3331086	585	117	3541528	125	TNP	3117458	1262	TNP	3333299	585	23	2942831
111	3487978	3552	R6	3536886	1354	113	3485517	55967	D98	3132507	1291	D154	3472220	1084	TNP	3465288	1248	D105	3384742	169	IN	3231457	315	117	3531615	125	TNP	3541019	1035	D109	3483943	1007	R6	3552583	1355	104	3373429	318	119	3541658	156381	101	3118763	3484	104	3375583	318	TNP	2942843
112	3491601	2314	115	3538248	1934	R6	3484163	1354	TNP	3132521	1262	113	3473332	55969	D109	3467783	1007	D106	3384922	463	TNP	3238029	1248	119	3531745	156490	D121	3694091	1745	110	3484950	3018	D118	3552740	1300	107	3373747	100342	TNP	3544897	1035	D102	3122247	595	107	3375901	100343	TNP	3069688
TNP	3493607	582	117	3540269	125	D114	3541488	1851	D99	3133833	359	R6	3530658	1355	110	3468790	3018	107	3385388	101330	D18	3332638	125	TNP	3534984	1035	TNP	3694103	1713	111	3487968	3552	R6	3554066	1300	TNP	3375034	1248	D150	3698039	1115	103	3122843	250939	TNP	3377188	1248	22	3149218
113	3493915	53434	119	3540399	156539	D168	3543370	1311	D100	3134192	110	D118	3529341	1291	111	3471808	3552	TNP	3387736	1248	17	3332766	143806	D150	3688235	1115	122	3695836	19196	112	3491591	2313	119	3554072	156314	108	3474094	3570	D48	3699154	74	TNP	3190380	1380	108	3476249	3570	D21	3194627
D114	3547353	1851	TNP	3543638	1035	D157	3543373	888	101	3134302	3261	D114	3530663	1852	112	3475431	2313	108	3486723	3570	TNP	3379373	1653	D48	3689350	74	123	3715032	5376	TNP	3493597	582	TNP	3557311	1035	TNP	3475169	1248	D146	3699228	755	TNP	3191759	888	TNP	3477324	1248	20	3195449
115	3549212	1935	D150	3696938	1115	R6	3543343	1354	D102	3137563	596	D168	3532546	1311	D172	3477776	215	TNP	3487798	1248	TNP	3381025	582	D146	3689424	755	124	3720408	57003	113	3493905	53434	D148	3710419	1290	D109	3477664	1007	D164	3699984	398	TNP	3284622	1242	D109	3479819	1007	19	3222770
D116	3551274	1287	D48	3698053	74	115	3544705	1934	103	3138159	250877	R6	3532519	1355	TNP	3477790	1262	D109	3490293	1007	TNP	3381894	1320	D164	3690180	398	TNP	3736647	741	D114	3547343	1851	D121	3711737	1745	110	3478671	3018	TNP	3700041	327	TNP	3309345	429	110	3480826	3018	IN	3234593
117	3552596	125	D146	3698127	2121	117	3546726	125	TNP	3205695	1380	115	3533881	1935	D154	3477991	1076	110	3491300	3018	D152	3476581	1320	TNP	3690237	327	127	3777414	273	115	3549202	1935	TNP	3711749	1713	111	3481689	3552	D121	3700430	1964	TNP	3331265	585	111	3483844	3552	IN	3234724
R6	3552568	1355	D76	3700283	888	119	3546856	156490	TNP	3299937	1242	117	3535902	125	113	3479103	55969	111	3494318	3552	TNP	3476624	1262	D121	3690626	1964	128	3777687	1134	D116	3551264	1287	122	3713482	19195	112	3485312	2313	TNP	3700604	219	104	3373786	1050	D155	3487418	1297	TNP	3241296
D118	3552752	1300	D164	3701172	398	TNP	3550095	1035	TNP	3324717	429	119	3536032	156490	R6	3535076	1354	D158	3497943	1322	108	3477935	3568	TNP	3690800	219	129	3778821	46858	117	3552581	125	123	3732677	5376	TNP	3487318	582	TNP	3700844	1530	D105	3374836	169	TNP	3488656	228	D18	3335904
R6	3554052	1355	D121	3701618	1964	D150	3703346	1115	TNP	3346637	585	TNP	3539271	1035	D149	3535113	1291	D46	3497978	398	TNP	3479008	1248	TNP	3691040	1530	130	3825679	40150	R6	3552580	1355	124	3738053	57003	113	3487626	55271	122	3702394	19195	D106	3375016	463	112	3488826	2313	17	3336032
119	3554081	156743	TNP	3701792	219	D48	3704461	74	104	3389040	1051	D150	3692522	1115	TNP	3535127	1262	112	3499300	2313	D109	3481503	1007	122	3692590	19183	131	3865829	45702	D118	3552737	1300	TNP	3753765	492	D114	3542901	1851	10	3722365	72	107	3375485	100672	TNP	3490832	582	TNP	3382640
TNP	3557321	1035	TNP	3702032	1530	D146	3704535	2122	D105	3390091	169	D48	3693637	74	D114	3536435	1851	TNP	3501306	582	110	3482510	3018	123	3711773	4923	D132	3911531	292	R6	3554063	1355	TNP	3754293	945	115	3544760	1935	123	3723268	7068	TNP	3377831	1248	113	3491143	55268	TNP	3384292
D120	3710824	891	122	3703582	17983	D76	3706693	888	D106	3390271	463	D146	3693711	2122	D168	3538317	1311	113	3501614	53434	111	3485528	3552	124	3716696	56424	D133	3911823	489	119	3554068	156489	D125	3795085	892	117	3546781	125	124	3731375	60145	D152	3476168	1320	D114	3546415	1851	TNP	3385161
D121	3711743	1745	123	3721565	6594	D164	3707582	398	107	3390737	101399	60	3694942	73	D157	3538320	888	D114	3555052	1851	112	3489151	2313	TNP	3732348	741	D134	3912312	180	TNP	3557308	1035	D126	3795977	432	119	3546911	156560	TNP	3750748	741	TNP	3476211	1262	115	3548274	1935	D152	3479847
TNP	3711755	1713	124	3728159	57122	D121	3708028	1964	TNP	3393085	1248	D76	3695869	888	TNP	3538331	1262	115	3556911	1935	TNP	3491157	582	127	3773123	275	135	3912492	9110	D148	3710590	1290	127	3796415	274	TNP	3550150	1035	127	3791523	275	108	3477519	3571	117	3550295	125	TNP	3479890
122	3713488	19195	TNP	3744509	741	TNP	3708202	219	D152	3492147	1320	D164	3696758	398	R6	3538290	1355	117	3558932	125	113	3491465	53434	D126	3773403	432	136	3921602	3131	D121	3711908	1745	128	3796689	1134	D150	3703471	1183	D126	3791803	432	TNP	3478595	1248	119	3550425	156619	108	3481199
123	3732683	5376	127	3785284	273	TNP	3708442	1530	TNP	3492190	1262	D121	3697204	1964	115	3539652	1933	D159	3559097	1292	D114	3544903	1851	D125	3773835	892	D137	3924733	1092	TNP	3711920	1713	129	3797823	46859	D146	3704654	2128	D125	3792235	892	D109	3481090	1007	TNP	3553664	1035	TNP	3482274
124	3738059	56996	128	3785557	1135	122	3709992	19195	108	3493498	3571	TNP	3697378	219	117	3541672	125	119	3560420	156920	115	3546762	1935	128	3774754	1134	D138	3925825	342	122	3713653	19195	TNP	3800092	705	D151	3706923	1291	128	3793154	1134	110	3482097	3018	D150	3707044	1183	D109	3484769
TNP	3754289	741	D159	3786732	1292	123	3729187	7110	TNP	3494574	1248	TNP	3697618	1530	119	3541808	156421	TNP	3563659	1035	117	3548783	125	129	3775888	45688	D139	3925974	96	123	3732848	5376	TNP	3800786	678	D121	3708253	1964	129	3794288	47518	111	3485115	3552	D146	3708227	2127	110	3485776
D125	3795082	892	129	3788049	46839	124	3736297	57116	D109	3497069	1007	122	3699168	17983	TNP	3545042	1035	D120	3717340	891	119	3548913	156516	130	3821576	40259	D140	3926167	102	124	3738224	57012	TNP	3843885	756	TNP	3708484	1713	130	3841806	41745	112	3488738	2313	D182	3710459	184	111	3488794
D126	3795974	432	TNP	3834091	756	TNP	3752641	741	110	3498076	3018	123	3717151	6594	D150	3698229	1115	D121	3718259	1745	TNP	3552152	1035	131	3861835	45576	D141	3926270	372	TNP	3754464	741	130	3844682	40154	122	3710217	17583	131	3883551	45709	TNP	3490744	582	D98	3710679	1291	112	3492417
127	3796413	273	D98	3834916	1291	127	3793416	273	111	3501094	3552	124	3723745	57203	D48	3699344	74	TNP	3718271	1713	D76	3705460	888	D132	3907411	287	142	3926642	130855	D125	3795265	892	TNP	3844738	1233	123	3727800	5260	D132	3929260	292	113	3491052	53434	TNP	3710694	1262	TNP	3494423
128	3796686	1134	TNP	3834930	885	128	3793689	1135	112	3504717	2314	TNP	3740176	741	D146	3699418	2121	122	3720004	19195	TNP	3705471	1262	D134	3907698	221	TNP	4056619	747	D126	3796157	432	TNP	3847642	1164	124	3733060	57045	136	3929595	3332	D114	3544490	1851	D121	3712009	1964	113	3494731
129	3797820	46856	TNP	3835966	1569	D126	3794832	432	TNP	3506723	582	127	3780951	273	D76	3701576	888	123	3739199	7146	D178	3706348	414	135	3907919	8733	143	4057497	333576	127	3796595	274	131	3884836	47060	TNP	3749348	741	D137	3932927	1092	115	3546349	1935	TNP	3712240	1713	D114	3548169
130	3844676	40151	130	3836243	42634	D125	3795264	892	113	3507031	53434	128	3781224	1135	TNP	3701587	1262	124	3746345	56925	122	3706784	17324	136	3916652	3265	TNP	4058155	1230	128	3796869	1134	D132	3931896	292	127	3790110	273	D138	3934019	351	117	3548370	125	122	3713973	17583	115	3550028
131	3884827	47060	131	3878877	45712	129	3796181	47592	D114	3560469	1851	D159	3782399	1292	D164	3702465	398	TNP	3762501	741	123	3724108	6630	D137	3919917	1091	IN	4178496	228	129	3798003	46859	D133	3932188	489	128	3790383	1134	D140	3934370	94	119	3548500	156515	123	3731556	5260	117	3552049
D132	3931887	292	D132	3924589	78	TNP	3842976	756	115	3562328	1935	129	3783716	47883	D121	3702911	1964	127	3803275	273	124	3730738	56921	D138	3921009	342	TNP	4232628	1335	TNP	3844065	756	D134	3932677	180	129	3791517	44950	D134	3934464	169	TNP	3551739	1035	124	3736816	57045	119	3552179
D133	3932179	489	D141	3924667	1006	D98	3843801	1291	D120	3564291	397	TNP	3830802	756	TNP	3703124	180	128	3803548	1134	TNP	3746888	741	D139	3921158	96	D144	4391074	101	130	3844862	40153	135	3932857	9110	130	3836467	37134	135	3934633	7845	TNP	3705057	1262	TNP	3753104	741	TNP	3555418
D134	3932668	180	135	3925683	6654	TNP	3843815	885	TNP	3564305	1262	D98	3831627	1291	TNP	3703325	1530	129	3804682	46975	127	3787662	273	D140	3921351	51				TNP	3844918	1233	136	3941967	3131	D40	3873601	9248	D139	3945579	684	D178	3705748	600	127	3793866	273	D76	3708726
135	3932848	9110	136	3932337	3266	TNP	3844851	1569	D118	3564688	894	TNP	3831641	885	122	3704875	19195	TNP	3850860	756	128	3787935	1134	D141	3921402	316				131	3885015	47060	D137	3945098	1092	IN	3873909	1122	142	3946269	130481	D150	3706373	1183	128	3794139	1134	TNP	3708737
136	3941958	3131	D137	3935603	1092	130	3845128	42634	117	3565707	125	TNP	3832677	1569	123	3724070	7146	130	3851657	42573	129	3789069	44950	142	3921718	129857				D132	3932075	292	D138	3946190	342	131	3882849	46080	TNP	4075872	747	D146	3707556	2127	129	3795273	46858	D178	3709614
D137	3945089	1092	D138	3936695	381	131	3887762	45720	119	3565839	156455	130	3832954	42634	124	3731216	57082	TNP	3851713	1233	130	3834019	37136	TNP	4050697	747				D133	3932367	489	D139	3946339	96	D132	3928929	292	143	4076750	333937	D182	3709788	180	130	3842131	42573	122	3710050
D138	3946181	342	142	3937076	128738	D132	3933482	292	TNP	3569076	1035	131	3875588	45718	TNP	3747534	741	131	3894230	47087	131	3871155	45759	143	4051575	333842				D134	3932856	180	D140	3946532	102	D133	3929221	489	TNP	4077408	1230	D121	3709980	1964	D40	3884704	9248	123	3727374
D139	3946330	96	TNP	4064936	747	D133	3933774	489	D76	3722326	888	D132	3921306	292	127	3788301	273	D132	3941317	78	D132	3916914	292	TNP	4052233	1230				135	3933036	9110	D141	3946635	372	D134	3929710	255	IN	4198113	228	TNP	3710193	180	IN	3885012	1122	124	3734004
D140	3946523	102	143	4065814	333490	D134	3934263	255	TNP	3722337	1262	D133	3921598	489	128	3788574	1134	D141	3941395	931	D133	3917206	489	IN	4172848	228				136	3942146	3131	142	3947007	130855	135	3929965	9748	TNP	4252152	1335	TNP	3710394	1530	131	3893952	45730	TNP	3750154
D141	3946626	372	TNP	4066472	1230	135	3934518	9217	D164	3723215	398	D134	3922087	255	129	3789708	46904	135	3942336	9082	D134	3917695	180	TNP	4226887	1335				D137	3945277	1092	TNP	4076984	747	136	3939713	3083	D144	4410688	101	122	3711944	17983	D132	3939682	292	127	3790928
142	3946998	130855	IN	4186830	228	136	3943735	3257	D182	3723653	180	135	3922342	9217	TNP	3835815	756	136	3951418	3131	135	3917875	7867	D144	4385418	101				D138	3946369	342	143	4077862	333569	D137	3942796	1092				123	3729927	6630	D133	3939974	489	128	3791201
TNP	4076975	747	TNP	4240868	1335	D137	3946992	1092	D121	3723845	1964	136	3931559	3265	D98	3836640	1291	142	3954549	126911	136	3925742	3071							D139	3946518	96	TNP	4078520	1230	D138	3943888	351				124	3736557	56912	D134	3940463	255	129	3792335
143	4077853	333561	D144	4399305	101	D138	3948084	342	TNP	3724058	180	D137	3934824	1092	TNP	3836654	885	TNP	4080582	747	D137	3928813	1092							D140	3946711	102	TNP	4252993	1335	D139	3944037	96				TNP	3752707	741	135	3940718	10681	130	3837517
TNP	4078511	1230				D139	3948233	96	TNP	3724259	1530	D138	3935916	342	TNP	3837690	1569	143	4081460	333517	D138	3929905	342							D141	3946814	372	TNP	4301563	1227	D140	3944239	93				127	3793472	273	136	3951399	3143	131	3874653
IN	4198851	228				D140	3948426	51	122	3725809	17983	D139	3936065	96	130	3837967	42637	TNP	4082118	1230	D139	3930054	96							142	3947186	130855	TNP	4318775	492	D141	3944333	378				128	3793745	1134	D137	3954542	1092	D132	3920421
TNP	4252980	1335				D141	3948477	292	123	3743792	6630	D140	3936258	51	131	3880604	45700	IN	4202458	228	D140	3930247	102							TNP	4077163	747	D144	4411432	101	142	3944711	129643				129	3794879	45066	D138	3955634	149	D133	3920713
D144	4411415	101				142	3948769	131414	124	3750422	57106	D141	3936309	292	D132	3926304	292	TNP	4256590	1335	D141	3930350	378							143	4078041	333567				TNP	4073476	747				130	3839945	37135	D139	3955783	485	D134	3921202
						TNP	4079305	747	TNP	3766759	741	142	3936601	34326	D133	3926596	489	D144	4414978	101	142	3930728	129097							TNP	4078699	1230				143	4074354	333870				131	3877080	45732	142	3956270	131075	135	3921382
						143	4080183	334041	127	3807533	273	TNP	4067026	747	D134	3927085	180				TNP	4058947	747							IN	4199040	228				TNP	4075012	1230				D132	3922812	78	TNP	4086467	747	136	3929249
						TNP	4080841	1230	128	3807806	1134	TNP	4068562	1230	135	3927265	8505				D125	4059852	892							TNP	4253171	1335				IN	4195701	228				D141	3922890	756	143	4087345	333751	D137	3932320
						IN	4201654	228	129	3808940	47032	IN	4189263	228	136	3935770	3132				TNP	4059867	1262							D144	4411609	101				TNP	4249832	1335				D134	3923646	127	TNP	4088003	1230	D138	3933412
						TNP	4255692	1335	130	3855972	42575	TNP	4243301	1335	D137	3938902	1092				D126	4060744	432																			135	3923773	7867	IN	4208584	216	D139	3933561
						D144	4414225	101	131	3898547	45768				D138	3939994	342				143	4061183	333802																			136	3931640	3131	TNP	4262703	1335	D140	3933754
									D132	3944315	292				D139	3940143	96				TNP	4061841	1230																			D137	3934771	861	D144	4421097	101	D141	3933857
									D133	3944607	489				D140	3940336	102				IN	4182411	228																			142	3935632	127806				142	3934235
									D134	3945096	180				D141	3940439	372																									TNP	4062560	747				TNP	4062343
									135	3945276	11071				142	3940811	131075																									D125	4063465	892				D125	4063248
									136	3956347	2744				TNP	4071008	747																									TNP	4063480	1262				TNP	4063263
									D137	3959091	1092				143	4071886	333994																									D126	4064357	432				D126	4064140
									D138	3960183	342				TNP	4072544	1230																									143	4064796	333628				143	4064579
									D139	3960332	96				IN	4193306	228																									TNP	4065454	1230				TNP	4065237
									D140	3960525	102				TNP	4247345	1335																									IN	4185851	228				IN	4185808
									D141	3960628	374				D144	4405881	101																									TNP	4239982	1335				TNP	4239939
									142	3961002	129863																															D144	4398425	101
									TNP	4089987	747
									143	4090865	333570
									TNP	4091523	1230
									IN	4211863	228
									TNP	4265994	1335
[truncated: 34 more columns]

## Sheet: S5
Strain ID	Accession No.	Strain Name	Genome size(bp)	No. of DispR	Total length of DispR (bp)	Percentage of DispR in Genome
1	NZ_CP009101	ZMC13-88	4411515	26	60702	0.0137599
2	NZ_CP002883	BT1	4399405	25	49001	0.0111381
3	NC_021251	CCDC5079	4414325	29	53049	0.0120175
4	NC_009565	F11	4424435	24	66921	0.0151253
5	NZ_CP002882	BT2	3970926	28	55869	0.0140695
6	NC_017522	CCDC5180	4405981	26	49398	0.0112116
7	NZ_AP014573	Kurono	4415078	25	61252	0.0138734
8	NC_016768	KZN 4207	4394985	22	51931	0.011816
9	NZ_CP007803	K	4385518	21	40009	0.00912298
10	NC_021740	EAI5	4391174	18	43948	0.0100083
11	NC_018143	H37Rv	4411709	26	61099	0.0138493
*12	NC_000962	H37Rv	4411532	26	61098	0.0138496
13	NC_022350	Haarlem	4408224	20	68961	0.0156437
14	NZ_CP007809	KIT87190	4410788	20	43188	0.00979145
15	NC_017524	CTRI-2	4398525	27	56681	0.0128864
16	NC_020089	7199-99	4421197	22	70145	0.0158656
17	NC_012943	KZN 1435	4398250	23	54891	0.0124802
18	NZ_CP009426	96075	4379376	25	42654	0.00973974
19	NZ_HG813240	17930	4412379	26	51799	0.0117395
20	NC_018078	KZN 605	4399120	24	55995	0.0127287
21	NC_020559	Erdman (ATCC35801)	4392353	20	65735	0.0149658
22	NZ_CP002885	CCDC5180	4414346	27	54918	0.0124408
23	NC_002755	CDC1551	4403837	20	64103	0.0145562
24	NC_021194	EAI5/NITR206	4390306	18	43943	0.0100091
25	NC_009525	H37Ra; ATCC 25177	4419977	26	71578	0.0161942
26	NZ_CP002871	HKBS1	4407929	25	51487	0.0116805
27	NZ_CP009100	ZMC13-264	4411507	26	60704	0.0137604
28	NC_021054	Beijing/NITR203	4411128	26	61170	0.0138672
MIN				18	40009	0.00912298
MAX				29	71578	0.0161942

## Sheet: S6
Table S6: 82 distinct pairs of core blocks between which dispensable region existed
start core block ID	end core block ID	No. of Strains in which this block pair are adjacent	No. of Strains in which this block pair is insertion site	Strains in which this block pair is insertion site	Are DispRs between this pair of blocks Different (D) Or Same(S) in the strains?
1	2		11	S2,3,5,6,7,9,14,18,19,22,26	D
2	3		1	S25	-
3	8		28	ALL	D
10	13		26	except S14,21	S
8	9		4	S13,16,21,23	D
14	16		15	S1,2,3,5,6,7,11,12,18,19,22,25,26,27,28	D
16	17		2	S4,15	S
17	19		27	except S2	D
13	16		1	S21	-
16	107		3	S8,17,20	S
17	108		3	S8,17,20	S
108	110		27	except S14	S
107	108		2	S4,15	S
104	107		24	except S13,16,18,21	D
110	111		1	S20	-
103	104		1	S23	-
20	22		27	except S26	S
22	23		7	S2,3,5,6,18,19,22	D
24	26		25	except S8,17,20	S
26	27		1	S5	-
27	29		7	S1,7,11,12,25,27,28	D
29	30		8	S2,3,5,6,18,19,22,26	S
143	1		27	except S5	S
142	143		4	S8,15,17,20	S
36	37		8	S2,3,5,6,18,19,22,26	S
37	38		1	S15	-
39	41		9	S1,7,10,11,12,24,25,27,28	S
44	52		28	ALL	D
38	39		1	S13	-
41	42		2	S15,16	S
43	44		1	S21	-
52	53		1	15	-
69	74		27	except S4	D
74	77		6	S1,11,12,25,27,28	S
68	69		1	S4	-
77	78		1	S16	-
61	62		10	S2,3,5,6,9,14,18,19,22,26	D
63	64		8	S2,3,5,6,18,19,22,26	S
62	63		1	S4	-
64	65		2	S9,14	S
81	88		28	ALL	D
88	89		1	S4	-
89	91		7	S1,7,11,12,25,27,28	S
80	81		3	S13,16,21	S
42	43		1	S4	-
53	54		1	S4	-
55	56		1	S15	-
56	57		1	S3	-
54	55		2	S6,22	S
91	93		7	S1,7,11,12,25,27,28	D
97	101		18	S1,4,7,8,10,11,12,13,15,16,17,20,21,23,24,25,27,28	D
96	97		1	S5	-
101	103		28	ALL	D
112	113		8	S2,3,5,6,18,19,22,26	S
111	112		2	S7,16	D
113	115		28	ALL	D
115	117		6	S1,4,11,12,27,28	D
117	119		8	S1,7,11,12,18,25,27,28	D
119	122		26	except S5,21	D
119	14		1	S21	-
14	122		1	S21	-
119	60		1	S5	-
60	122		1	S5	-
124	127		6	S1,11,12,25,27,28	S
128	129		7	S2,3,5,18,19,22,26	D
127	128		2	S9,14	S
129	130		8	S2,3,5,6,18,19,22,26	S
130	131		4	S13,16,21,23	S
131	135		26	except S14,18	D
131	136		1	S14	-
136	135		1	S14	-
135	142		1	S14	-
136	142		25	except S7, 14, 21	D
67	68		1	S3	-
66	67		1	S15	-
93	94		1	S3	-
79	80		1	S7	-
95	94		3	S8,17,20	S
95	96		1	S15	-
65	66		4	S9,14,17,20	D
78	79		4	S8,15,17,20	D
58	57		3	S8,17,20	S

## Sheet: R1165
s1	1_Loc	1_Length	s2	2_Loc	2_Length	s3	3_Loc	3_Length	s4	4_Loc	4_length	s5	5_Loc	5_Length	s6	6_Loc	6_Length	s7	7_Loc	7_length	s8	8_Loc	8_length	s9	9_Loc	9_length	s10	10_Loc	10_length	s11	11_Loc	11_length	s12	12_Loc	12_length	s13	13_Loc	13_length	s14	14_Loc	14_length	s15	15_Loc	15_length	s16	16_Loc	16_length	s17	17_Loc
568	5120825	1084	569	5929290	1546	568	4759915	1084	569	2423937	1547	568	5067623	1084	568	4755331	1084	569	763266	1546	568	5073552	1084	568	5014864	1084	569	1597085	1546	568	4857587	1084	568	4735732	1084	568	2103258	1084	568	4824374	1084	569	802757	1547	R1165	1742405	6209	568	4719795
R1165	5120059	3396	R1165	5929290	3396	R1165	4759149	3396	R1165	2423938	3396	R1165	5066857	3396	R1165	4754565	3396	R1165	763266	3396	R1165	5072786	3396	R1165	5014098	3396	R1165	1594279	6202	R1165	4856821	3398	R1165	4734966	3396	R1165	2102492	3396	R1165	4823608	3396	R1165	802758	3396	IN	1743042	1929	R1165	4719029
569	5121909	1546	568	5930836	1084	569	4760999	1547	568	2425484	1084	569	5068707	1546	569	4756415	1547	568	764812	1084	569	5074636	1546	569	5015948	1546	568	1598631	1084	569	4858671	1546	569	4736816	1546	569	2104342	1546	569	4825458	1546	568	804304	1084	569	1745212	1546	569	4720879
																																													D222	1751706	4700
																																													D987	1756406	2471
																																													D1009	1758877	1260
																																													D1013	1760139	1248
																																													D888	1761387	2856
																																													D224	1764245	10653
																																													D980	1784680	1498
																																													D1018	1786178	1015
																																													D233	1792179	1738
																																													D234	1795789	4573
																																													IN	1803967	528
																																													D942	1807434	2747
																																													R1165	1809590	6209
																																													IN	1810228	1929
																																													568	1812418	4461
[truncated: 25 more columns]

## Sheet: R1033
s1	1_Loc	1_Length	s2	2_Loc	2_Length	s3	3_Loc	3_Length	s4	4_Loc	4_length	s5	5_Loc	5_Length	s6	6_Loc	6_Length	s7	7_Loc	7_length	s8	8_Loc	8_length	s9	9_Loc	9_length	s10	10_Loc	10_length	s11	11_Loc	11_length	s12	12_Loc	12_length	s13	13_Loc	13_length	s14	14_Loc	14_length	s15	15_Loc	15_length	s16	16_Loc	16_length	s17	17_Loc
637	5836001	3091	640	5163002	14117	637	5528682	3090	640	1701837	15483	637	5716392	3091	637	5435278	3091	637	5447445	3029	637	5796967	3091	637	5664724	3091	640	795437	15483	637	5654255	3024	637	5483853	3091	637	5835985	3091	637	5648441	3091	637	5817023	3091	640	769895	15483	637	5421410
D638	5839092	773	R1033	5177080	39	D638	5531772	836	R1033	1717281	39	D638	5719483	773	D638	5438369	773	D638	5450474	836	D638	5800058	773	D638	5667815	773	R1033	810881	39	D639	5657279	1178	D638	5486944	773	D638	5839076	773	D638	5651532	773	D638	5820114	773	R1033	785339	39	D638	5424501
D639	5839865	60	D638	5177119	836	R1033	5532609	39	D638	1717320	836	D639	5720256	60	D639	5439142	60	R1033	5451311	39	D639	5800831	60	D639	5668588	60	D638	810920	836	D638	5657320	381	D639	5487717	60	D639	5839849	60	D639	5652305	60	D639	5820887	60	D638	785378	809	D1005	5426502
r1033	5839929	39	637	5177955	3090	D169	5532608	1285	637	1718156	3091	R1033	5720320	39	R1033	5439206	39	D169	5451310	955	R1033	5800895	39	R1033	5668652	39	637	811756	3091	R1033	5658461	39	R1033	5487781	39	R1033	5839913	39	R1033	5652369	39	R1033	5820951	39	637	786187	3091	D971	5428098
640	5839925	15486				TSP	5533630	309				640	5720316	15486	640	5439202	15486	D937	5452846	1362	640	5800891	15486	640	5668648	15486				640	5658457	15486	640	5487777	15486	640	5839909	15486	640	5652365	15486	640	5820947	15486				D881	5429574
						D168	5533992	514										D933	5454575	365																												IN	5433633
						IN	5534515	669										D925	5455789	2812																												D639	5434239
						R1033	5539872	39										R1033	5458717	39																												R1033	5434759
						640	5539868	15486										640	5458718	15481																												640	5434755
[truncated: 25 more columns]

## Sheet: R1012
s1	1_Loc	1_Length	s2	2_Loc	2_Length	s3	3_Loc	3_Length	s4	4_Loc	4_length	s5	5_Loc	5_Length	s6	6_Loc	6_Length	s7	7_Loc	7_length	s8	8_Loc	8_length	s9	9_Loc	9_length	s10	10_Loc	10_length	s11	11_Loc	11_length	s12	12_Loc	12_length	s13	13_Loc	13_length	s14	14_Loc	14_length	s15	15_Loc	15_length	s16	16_Loc	16_length	s17	17_Loc
									D534	2689654	1261							D534	1043493	1297										D523	5328734	1368							D522	5315561	2427	D523	5488941	1368	D533	2143251	1358
									D533	2690948	1358							D533	1044806	1358										D524	5330102	1916							D524	5320410	229	D524	5490309	1913	D532	2145129	1378
									D532	2692649	1384							D532	1046507	1378										D525	5332054	5097							D525	5320675	5097	D525	5492258	5097	D530	2148355	1411
									D531	2694033	1414							D531	1047885	1414										D526	5337151	3496							D526	5325772	3496	D526	5497355	3496	D531	2150016	1414
									R1012	2695279	218							R1012	1049131	218										R1012	5341285	285							R1012	5329906	285	R1012	5501489	285	R1012	2151262	218
									D526	2698855	3496							D917	1049371	2882										D531	5341335	1414							D531	5329956	1414	D531	5501539	1414	D526	2154054	3496
									D525	2702351	5096							R1012	1052039	286										D532	5342749	1378							D532	5331370	1378	D532	5502953	1378	D525	2157550	5097
									D523	2711888	244							D526	1052963	3493										D533	5344464	1358							D533	5333097	1358	D533	5504644	1358	D524	2162683	225
									D522	2713658	2427							D525	1056456	5097										D534	5345855	1243							D534	5334488	1225	D534	5506035	1284	D523	2162908	1337
																		D524	1061589	1912
																		D523	1063501	1368
Some of r1012s are between 515 and 537, others are loocated on 610 to 611.
All the insertion regions are on cite 515-537.
[truncated: 25 more columns]

## Sheet: R1000
s1	1_Loc	1_Length	s2	2_Loc	2_Length	s3	3_Loc	3_Length	s4	4_Loc	4_length	s5	5_Loc	5_Length	s6	6_Loc	6_Length	s7	7_Loc	7_length	s8	8_Loc	8_length	s9	9_Loc	9_length	s10	10_Loc	10_length	s11	11_Loc	11_length	s12	12_Loc	12_length	s13	13_Loc	13_length	s14	14_Loc	14_length	s15	15_Loc	15_length	s16	16_Loc	16_length	s17	17_Loc
			D949	5524389	1071	D736	5137348	4741	D230	2726204	138							D683	1072622	880	D760	4739808	2530							D760	5264902	1383	D736	5106700	4689				D736	5262388	4966	D755	5433369	2794	D751	6011598	2774
			D519	5525460	159	D760	5142089	1383	D519	2726342	867							TSP	1073191	309	D755	4742734	2828							D755	5266672	3428	D760	5111389	2304				D760	5267354	1383	D740	5436969	4085	D760	6019418	229
			D518	5525619	5798	D755	5143868	2553	D518	2727209	4540							D811	1074005	3801	D740	4745676	4440							D740	5270707	3887	D755	5114089	2729				IN	5268208	534	D993	5441093	1458	IN	6020911	549
			D726	5531510	12816	D740	5147227	4094	TSP	2731676	411							D518	1077806	5524	D953	4750130	1286							D913	5274637	380	D740	5117425	3877				D755	5269136	2800	R1000	5442574	186	D755	6021515	2869
			R1000	5545207	186	R1000	5151382	186	TSP	2732200	309							D726	1083423	12779	R1000	4751436	186							R1000	5274655	186	R1000	5122365	182				D740	5273532	3909	D913	5442556	2728	D740	6025189	4091
			D953	5545228	1286	D726	5152264	12773	D726	2732671	12779							R1000	1096899	185	D726	4752318	12816							D818	5275017	2337	D726	5123244	12816				R1000	5277502	185	R1000	5445307	186	R1000	6029341	185
			D740	5546528	4440	D518	5165130	5798	R1000	2746328	185							D938	1097108	2299	D518	4765227	5798							R1000	5277374	182	D518	5136153	5797				D726	5278372	12961	D726	5446185	12771	D726	6030734	12492
			D755	5551082	2816	D519	5170928	1004	D740	2746390	3822							D740	1099421	4439	D519	4771025	159							D726	5278256	12962	D519	5141950	1004				D518	5291426	5444	D518	5459049	14102	D521	6052579	2831
			D760	5554306	2530	D520	5172279	934	D755	2750819	2794							D755	1103975	4045	D949	4771184	1071							D518	5291311	5806	D520	5145719	935				D519	5296870	1004	D520	5473151	82	D522	6055410	2427
									D760	2754009	2539							D760	1108416	2537										D519	5297117	1004							D520	5298221	929	D529	5473259	2368	D523	6059365	1368
									IN	2754906	549																			D520	5298468	929
									D736	2756548	4601
			Some of r1000s are between 515 and 537, others are loocated on 610 to 611.
			All the insertion regions are on cite 610-611.
[truncated: 25 more columns]

[truncated: 22 more sheets: R883, R846, R808, R790, R754, R736, R647, R618, R570, R532, R496, R456, R436, R396, R375, R338, R316, R6, R4, R354,R5 …]
